# Supplementary material for: High-pressure synthesis of dysprosium carbides
Source: Front Chem. 2023 Jun 13;11:1210081. doi: 10.3389/fchem.2023.1210081 (PMC10296199; doi:10.3389/fchem.2023.1210081)
Supplement: Supplementary file 2 [file DataSheet2.zip]

Archive with 5 entries (5 files):
- Dy2C3_19GPa_CCDC_2248647.cif
- Dy3C2_55GPa_CCDC_2248679.cif
- Dy4C3_19GPa_CCDC_2248720.cif
- Dy4C3_55GPa_CCDC_2248721.cif
- Dy4C3_58GPa_CCDC_2248722.cif
