# Supplementary material for: High-pressure synthesis of dysprosium carbides
Source: Front Chem. 2023 Jun 13;11:1210081. doi: 10.3389/fchem.2023.1210081 (PMC10296199; doi:10.3389/fchem.2023.1210081)
Supplement: Supplementary file 2 [file DataSheet2.zip › Dy2C3_19GPa_CCDC_2248647.cif]

####################################################################### 
# 
# This file contains crystal structure data downloaded from the 
# Cambridge Structural Database (CSD) hosted by the Cambridge 
# Crystallographic Data Centre (CCDC).
# 
# Full information about CCDC data access policies and citation 
# guidelines are available at http://www.ccdc.cam.ac.uk/access/V1 
# 
# Audit and citation data items may have been added by the CCDC. 
# Please retain this information to preserve the provenance of 
# this file and to allow appropriate attribution of the data. 
# 
#######################################################################

data_Dy2C3_19GPa
_database_code_depnum_ccdc_archive 'CCDC 2248647'
loop_
_audit_author_name
_audit_author_address
'Fariia Iasmin Akbar'
;Bayerisches Geoinstitut, University of Bayreuth
Germany
;
_audit_update_record             
;
2023-03-14 deposited with the CCDC.	2023-06-01 downloaded from the CCDC.
;
_audit_creation_date             2022-05-14
_audit_creation_method           
;
Olex2 1.5
(compiled 2022.04.07 svn.rca3783a0 for OlexSys, GUI svn.r6498)
;
_shelx_SHELXL_version_number     2014/7
_audit_contact_author_address    ?
_audit_contact_author_email      ?
_audit_contact_author_name       'Fariia Iasmin Akbar'
_audit_contact_author_phone      ?
_publ_contact_author_id_orcid    ?
_publ_section_references         
;
Dolomanov, O.V., Bourhis, L.J., Gildea, R.J, Howard, J.A.K. & Puschmann, H.
 (2009), J. Appl. Cryst. 42, 339-341.

Sheldrick, G.M. (2015). Acta Cryst. A71, 3-8.

Sheldrick, G.M. (2015). Acta Cryst. C71, 3-8.
;
_chemical_name_common            'Dysprosium carbide (2/3)'
_chemical_name_systematic        Dy2C3
_chemical_formula_moiety         'C3 Dy2'
_chemical_formula_sum            'C3 Dy2'
_chemical_formula_weight         361.03
_chemical_absolute_configuration ?
_chemical_melting_point          ?
_chemical_oxdiff_formula         'Dy2 C3'
loop_
_atom_type_symbol
_atom_type_description
_atom_type_scat_dispersion_real
_atom_type_scat_dispersion_imag
_atom_type_scat_source
C C -0.0010 0.0002 'International Tables Vol C Tables 4.2.6.8 and 6.1.1.4'
Dy Dy -1.4157 0.9247 'International Tables Vol C Tables 4.2.6.8 and 6.1.1.4'

_shelx_space_group_comment       
;
The symmetry employed for this shelxl refinement is uniquely defined
by the following loop, which should always be used as a source of
symmetry information in preference to the above space-group names.
They are only intended as comments.
;
_space_group_crystal_system      cubic
_space_group_IT_number           220
_space_group_name_H-M_alt        'I -4 3 d'
_space_group_name_Hall           'I -4bd 2c 3'
loop_
_space_group_symop_operation_xyz
'x, y, z'
'-x+1/2, -y, z+1/2'
'-x, y+1/2, -z+1/2'
'x+1/2, -y+1/2, -z'
'z, x, y'
'z+1/2, -x+1/2, -y'
'-z+1/2, -x, y+1/2'
'-z, x+1/2, -y+1/2'
'y, z, x'
'-y, z+1/2, -x+1/2'
'y+1/2, -z+1/2, -x'
'-y+1/2, -z, x+1/2'
'y+1/4, x+1/4, z+1/4'
'-y+1/4, -x+3/4, z+3/4'
'y+3/4, -x+1/4, -z+3/4'
'-y+3/4, x+3/4, -z+1/4'
'x+1/4, z+1/4, y+1/4'
'-x+3/4, z+3/4, -y+1/4'
'-x+1/4, -z+3/4, y+3/4'
'x+3/4, -z+1/4, -y+3/4'
'z+1/4, y+1/4, x+1/4'
'z+3/4, -y+1/4, -x+3/4'
'-z+3/4, y+3/4, -x+1/4'
'-z+1/4, -y+3/4, x+3/4'
'x+1/2, y+1/2, z+1/2'
'-x+1, -y+1/2, z+1'
'-x+1/2, y+1, -z+1'
'x+1, -y+1, -z+1/2'
'z+1/2, x+1/2, y+1/2'
'z+1, -x+1, -y+1/2'
'-z+1, -x+1/2, y+1'
'-z+1/2, x+1, -y+1'
'y+1/2, z+1/2, x+1/2'
'-y+1/2, z+1, -x+1'
'y+1, -z+1, -x+1/2'
'-y+1, -z+1/2, x+1'
'y+3/4, x+3/4, z+3/4'
'-y+3/4, -x+5/4, z+5/4'
'y+5/4, -x+3/4, -z+5/4'
'-y+5/4, x+5/4, -z+3/4'
'x+3/4, z+3/4, y+3/4'
'-x+5/4, z+5/4, -y+3/4'
'-x+3/4, -z+5/4, y+5/4'
'x+5/4, -z+3/4, -y+5/4'
'z+3/4, y+3/4, x+3/4'
'z+5/4, -y+3/4, -x+5/4'
'-z+5/4, y+5/4, -x+3/4'
'-z+3/4, -y+5/4, x+5/4'

_cell_length_a                   7.9208(5)
_cell_length_b                   7.9208(5)
_cell_length_c                   7.9208(5)
_cell_angle_alpha                90
_cell_angle_beta                 90
_cell_angle_gamma                90
_cell_volume                     496.94(9)
_cell_formula_units_Z            8
_cell_measurement_reflns_used    880
_cell_measurement_temperature    293
_cell_measurement_theta_max      18.0910
_cell_measurement_theta_min      2.5560
_shelx_estimated_absorpt_T_max   0.984
_shelx_estimated_absorpt_T_min   0.984
_exptl_absorpt_coefficient_mu    5.485
_exptl_absorpt_correction_T_max  0.06753
_exptl_absorpt_correction_T_min  0.05655
_exptl_absorpt_correction_type   sphere
_exptl_absorpt_process_details   
;
CrysAlisPro 1.171.41.120a (Rigaku Oxford Diffraction, 2021)
Spherical absorption correction
using equivalent radius and absorption coefficient.
Empirical absorption correction using spherical harmonics,
implemented in SCALE3 ABSPACK scaling algorithm.
;
_exptl_absorpt_special_details   ?
_exptl_crystal_colour            black
_exptl_crystal_colour_primary    black
_exptl_crystal_density_diffrn    9.651
_exptl_crystal_density_meas      ?
_exptl_crystal_density_method    ?
_exptl_crystal_description       irregular
_exptl_crystal_F_000             1200
_exptl_crystal_preparation       'High-pressure high-temperature synthesis'
_exptl_crystal_size_max          0.003
_exptl_crystal_size_mid          0.003
_exptl_crystal_size_min          0.003
_exptl_crystal_size_rad          0.400
_exptl_transmission_factor_max   ?
_exptl_transmission_factor_min   ?
_diffrn_reflns_av_R_equivalents  0.0285
_diffrn_reflns_av_unetI/netI     0.0178
_diffrn_reflns_Laue_measured_fraction_full 0.889
_diffrn_reflns_Laue_measured_fraction_max 0.695
_diffrn_reflns_limit_h_max       7
_diffrn_reflns_limit_h_min       -5
_diffrn_reflns_limit_k_max       16
_diffrn_reflns_limit_k_min       -15
_diffrn_reflns_limit_l_max       16
_diffrn_reflns_limit_l_min       -15
_diffrn_reflns_number            1310
_diffrn_reflns_point_group_measured_fraction_full 0.900
_diffrn_reflns_point_group_measured_fraction_max 0.684
_diffrn_reflns_theta_full        10.500
_diffrn_reflns_theta_max         18.099
_diffrn_reflns_theta_min         2.570
_diffrn_ambient_temperature      293(2)
_diffrn_detector                 'CCD plate'
_diffrn_detector_area_resol_mean ?
_diffrn_detector_type            'Perkin Elmer XRD1621'
_diffrn_measured_fraction_theta_full 0.889
_diffrn_measured_fraction_theta_max 0.695
_diffrn_measurement_details      
;
List of Runs (angles in degrees, time in seconds):

  # Type    Start    End  Width  t~exp~   \w     \q     \k     \f   Frames
#--------------------------------------------------------------------------
  1  \f    -31.50  36.00   0.50    1.00   0.00   0.00   0.00    --   135
;
_diffrn_measurement_device       'abstract diffractometer'
_diffrn_measurement_device_type  
'esperanto-CrysAlisPro-abstract goniometer imported esperanto images'
_diffrn_measurement_method       '\f scans'
_diffrn_orient_matrix_type       
'CrysAlisPro convention (1999,Acta A55,543-557)'
_diffrn_orient_matrix_UB_11      0.0361554000
_diffrn_orient_matrix_UB_12      0.0039363000
_diffrn_orient_matrix_UB_13      0.0042935000
_diffrn_orient_matrix_UB_21      -0.0021569000
_diffrn_orient_matrix_UB_22      -0.0177527000
_diffrn_orient_matrix_UB_23      0.0319887000
_diffrn_orient_matrix_UB_31      0.0055932000
_diffrn_orient_matrix_UB_32      -0.0318060000
_diffrn_orient_matrix_UB_33      -0.0171565000
_diffrn_radiation_monochromator  synchrotron
_diffrn_radiation_probe          x-ray
_diffrn_radiation_type           synchrotron
_diffrn_radiation_wavelength     0.290
_diffrn_source                   synchrotron
_diffrn_source_type              'PETRAIII, Beamline P02.2'
_reflns_Friedel_coverage         0.746
_reflns_Friedel_fraction_full    0.917
_reflns_Friedel_fraction_max     0.670
_reflns_number_gt                251
_reflns_number_total             281
_reflns_special_details          
;
 Reflections were merged by SHELXL according to the crystal
 class for the calculation of statistics and refinement.
 
 _reflns_Friedel_fraction is defined as the number of unique
 Friedel pairs measured divided by the number that would be
 possible theoretically, ignoring centric projections and
 systematic absences.
;
_reflns_threshold_expression     'I > 2\s(I)'
_computing_cell_refinement       'CrysAlisPro 1.171.41.120a (Rigaku OD, 2021)'
_computing_data_collection       'CrysAlisPro 1.171.41.120a (Rigaku OD, 2021)'
_computing_data_reduction        'CrysAlisPro 1.171.41.120a (Rigaku OD, 2021)'
_computing_molecular_graphics    'Olex2 1.5 (Dolomanov et al., 2009)'
_computing_publication_material  'Olex2 1.5 (Dolomanov et al., 2009)'
_computing_structure_refinement  'SHELXL 2014/7 (Sheldrick, 2015)'
_computing_structure_solution    'SHELXT  (Sheldrick, 2015)'
_refine_diff_density_max         0.988
_refine_diff_density_min         -0.881
_refine_diff_density_rms         0.218
_refine_ls_abs_structure_details 
;
 Refined as an inversion twin.
;
_refine_ls_abs_structure_Flack   -0.3(9)
_refine_ls_extinction_coef       0.022(3)
_refine_ls_extinction_expression Fc^*^=kFc[1+0.001xFc^2^\l^3^/sin(2\q)]^-1/4^
_refine_ls_extinction_method     'SHELXL-2014/7 (Sheldrick 2014'
_refine_ls_goodness_of_fit_ref   1.098
_refine_ls_hydrogen_treatment    undef
_refine_ls_matrix_type           full
_refine_ls_number_parameters     11
_refine_ls_number_reflns         281
_refine_ls_number_restraints     0
_refine_ls_R_factor_all          0.0167
_refine_ls_R_factor_gt           0.0150
_refine_ls_restrained_S_all      1.098
_refine_ls_shift/su_max          0.000
_refine_ls_shift/su_mean         0.000
_refine_ls_structure_factor_coef Fsqd
_refine_ls_weighting_details     
'w=1/[\s^2^(Fo^2^)+(0.0237P)^2^] where P=(Fo^2^+2Fc^2^)/3'
_refine_ls_weighting_scheme      calc
_refine_ls_wR_factor_gt          0.0370
_refine_ls_wR_factor_ref         0.0385
_refine_special_details          
;
 Refined as a 2-component inversion twin.
;
_olex2_refinement_description    
;
1. Twinned data refinement
 Scales: 1.3(9)
 -0.3(9)
;
_atom_sites_solution_hydrogens   .
_atom_sites_solution_primary     dual
_atom_sites_solution_secondary   ?
loop_
_atom_site_label
_atom_site_type_symbol
_atom_site_fract_x
_atom_site_fract_y
_atom_site_fract_z
_atom_site_U_iso_or_equiv
_atom_site_adp_type
_atom_site_occupancy
_atom_site_site_symmetry_order
_atom_site_calc_flag
_atom_site_refinement_flags_posn
_atom_site_refinement_flags_adp
_atom_site_refinement_flags_occupancy
_atom_site_disorder_assembly
_atom_site_disorder_group
Dy1 Dy 0.04974(2) 0.04974(2) 0.04974(2) 0.00943(12) Uani 1 3 d S T P . .
C1 C 0.0000 0.2500 0.2949(7) 0.0234(9) Uani 1 2 d S T P . .

loop_
_atom_site_aniso_label
_atom_site_aniso_U_11
_atom_site_aniso_U_22
_atom_site_aniso_U_33
_atom_site_aniso_U_23
_atom_site_aniso_U_13
_atom_site_aniso_U_12
Dy1 0.00943(12) 0.00943(12) 0.00943(12) -0.00026(5) -0.00026(5) -0.00026(5)
C1 0.0118(15) 0.040(3) 0.0186(18) 0.000 0.000 0.000(2)

_geom_special_details            
;
 All esds (except the esd in the dihedral angle between two l.s. planes)
 are estimated using the full covariance matrix.  The cell esds are taken
 into account individually in the estimation of esds in distances, angles
 and torsion angles; correlations between esds in cell parameters are only
 used when they are defined by crystal symmetry.  An approximate (isotropic)
 treatment of cell esds is used for estimating esds involving l.s. planes.
;
loop_
_geom_bond_atom_site_label_1
_geom_bond_atom_site_label_2
_geom_bond_distance
_geom_bond_site_symmetry_2
_geom_bond_publ_flag
Dy1 Dy1 3.2688(3) 28_445 ?
Dy1 Dy1 3.2688(3) 27_544 ?
Dy1 Dy1 3.2688(3) 26_454 ?
Dy1 C1 2.703(3) 7_554 ?
Dy1 C1 2.703(3) 3_545 ?
Dy1 C1 2.538(5) 5 ?
Dy1 C1 2.4069(3) 41_444 ?
Dy1 C1 2.538(5) . ?
Dy1 C1 2.538(5) 9 ?
Dy1 C1 2.4069(3) 45_444 ?
Dy1 C1 2.703(3) 11_455 ?
Dy1 C1 2.4069(3) 37_444 ?
C1 Dy1 2.4070(3) 13 ?
C1 Dy1 2.703(3) 28_445 ?
C1 Dy1 2.4070(3) 38_444 ?
C1 Dy1 2.538(5) 26_454 ?
C1 Dy1 2.703(3) 3 ?
C1 C1 1.269(12) 15_455 ?

loop_
_geom_angle_atom_site_label_1
_geom_angle_atom_site_label_2
_geom_angle_atom_site_label_3
_geom_angle
_geom_angle_site_symmetry_1
_geom_angle_site_symmetry_3
_geom_angle_publ_flag
Dy1 Dy1 Dy1 103.529(6) 28_445 27_544 ?
Dy1 Dy1 Dy1 103.529(6) 28_445 26_454 ?
Dy1 Dy1 Dy1 103.529(6) 26_454 27_544 ?
C1 Dy1 Dy1 49.19(11) 7_554 27_544 ?
C1 Dy1 Dy1 109.576(9) . 27_544 ?
C1 Dy1 Dy1 49.91(9) 5 28_445 ?
C1 Dy1 Dy1 49.19(11) 11_455 26_454 ?
C1 Dy1 Dy1 156.613(11) 45_444 28_445 ?
C1 Dy1 Dy1 156.613(11) 41_444 27_544 ?
C1 Dy1 Dy1 98.92(3) 37_444 27_544 ?
C1 Dy1 Dy1 49.91(9) 9 27_544 ?
C1 Dy1 Dy1 77.16(14) 37_444 28_445 ?
C1 Dy1 Dy1 49.19(11) 3_545 28_445 ?
C1 Dy1 Dy1 98.92(4) 41_444 28_445 ?
C1 Dy1 Dy1 104.549(17) 3_545 27_544 ?
C1 Dy1 Dy1 144.82(8) 11_455 27_544 ?
C1 Dy1 Dy1 98.92(3) 45_444 26_454 ?
C1 Dy1 Dy1 77.16(14) 45_444 27_544 ?
C1 Dy1 Dy1 77.16(14) 41_444 26_454 ?
C1 Dy1 Dy1 144.82(8) 3_545 26_454 ?
C1 Dy1 Dy1 156.613(11) 37_444 26_454 ?
C1 Dy1 Dy1 53.71(9) 5 27_544 ?
C1 Dy1 Dy1 49.91(9) . 26_454 ?
C1 Dy1 Dy1 109.576(9) 9 28_445 ?
C1 Dy1 Dy1 109.576(9) 5 26_454 ?
C1 Dy1 Dy1 53.71(9) . 28_445 ?
C1 Dy1 Dy1 53.71(9) 9 26_454 ?
C1 Dy1 Dy1 104.549(17) 11_455 28_445 ?
C1 Dy1 Dy1 104.549(17) 7_554 26_454 ?
C1 Dy1 Dy1 144.82(8) 7_554 28_445 ?
C1 Dy1 C1 74.789(11) . 5 ?
C1 Dy1 C1 79.64(16) 41_444 37_444 ?
C1 Dy1 C1 127.1(2) 45_444 5 ?
C1 Dy1 C1 88.97(6) 45_444 9 ?
C1 Dy1 C1 88.97(6) 41_444 . ?
C1 Dy1 C1 28.0(3) 45_444 7_554 ?
C1 Dy1 C1 88.97(6) 37_444 5 ?
C1 Dy1 C1 100.25(3) . 3_545 ?
C1 Dy1 C1 148.70(13) 45_444 . ?
C1 Dy1 C1 74.788(11) 5 9 ?
C1 Dy1 C1 127.1(2) 37_444 . ?
C1 Dy1 C1 71.98(12) 5 3_545 ?
C1 Dy1 C1 148.70(13) 41_444 5 ?
C1 Dy1 C1 107.64(9) 41_444 7_554 ?
C1 Dy1 C1 107.64(9) 45_444 3_545 ?
C1 Dy1 C1 146.48(11) 9 3_545 ?
C1 Dy1 C1 74.788(11) . 9 ?
C1 Dy1 C1 148.70(13) 37_444 9 ?
C1 Dy1 C1 85.23(10) 45_444 11_455 ?
C1 Dy1 C1 109.77(10) 11_455 3_545 ?
C1 Dy1 C1 107.64(9) 37_444 11_455 ?
C1 Dy1 C1 28.0(3) 41_444 11_455 ?
C1 Dy1 C1 146.48(11) 5 11_455 ?
C1 Dy1 C1 109.77(10) 7_554 3_545 ?
C1 Dy1 C1 85.23(10) 41_444 3_545 ?
C1 Dy1 C1 100.25(3) 9 11_455 ?
C1 Dy1 C1 85.23(10) 37_444 7_554 ?
C1 Dy1 C1 146.48(11) . 7_554 ?
C1 Dy1 C1 100.25(3) 5 7_554 ?
C1 Dy1 C1 79.64(16) 45_444 37_444 ?
C1 Dy1 C1 109.77(10) 11_455 7_554 ?
C1 Dy1 C1 28.0(3) 37_444 3_545 ?
C1 Dy1 C1 127.1(2) 41_444 9 ?
C1 Dy1 C1 71.98(12) 9 7_554 ?
C1 Dy1 C1 71.98(12) . 11_455 ?
C1 Dy1 C1 79.64(16) 45_444 41_444 ?
Dy1 C1 Dy1 178.2(3) 13 38_444 ?
Dy1 C1 Dy1 77.10(3) 26_454 3 ?
Dy1 C1 Dy1 125.8(2) 3 28_445 ?
Dy1 C1 Dy1 89.58(7) 38_444 3 ?
Dy1 C1 Dy1 77.10(3) . 28_445 ?
Dy1 C1 Dy1 89.58(7) 38_444 28_445 ?
Dy1 C1 Dy1 87.79(10) 13 . ?
Dy1 C1 Dy1 93.61(11) 13 26_454 ?
Dy1 C1 Dy1 93.61(11) 38_444 . ?
Dy1 C1 Dy1 156.9(2) . 3 ?
Dy1 C1 Dy1 156.9(2) 26_454 28_445 ?
Dy1 C1 Dy1 87.79(10) 38_444 26_454 ?
Dy1 C1 Dy1 80.17(17) 26_454 . ?
Dy1 C1 Dy1 89.58(7) 13 3 ?
Dy1 C1 Dy1 89.58(7) 13 28_445 ?
C1 C1 Dy1 62.92(11) 15_455 28_445 ?
C1 C1 Dy1 89.09(14) 15_455 38_444 ?
C1 C1 Dy1 139.91(9) 15_455 26_454 ?
C1 C1 Dy1 139.91(9) 15_455 . ?
C1 C1 Dy1 62.92(11) 15_455 3 ?
C1 C1 Dy1 89.09(14) 15_455 13 ?

_shelx_res_file                  
;
    la01_p01_s2_dom1_3.res created by SHELXL-2014/7

TITL la01_p01_s2_dom1_3_a.res in I-43d
REM Old TITL la01_p01_s2_dom1_3_a.res in I-43d
REM SHELXT solution in I-43d
REM R1 0.089, Rweak 0.000, Alpha 0.000, Orientation as input
REM Flack x = -1.830 ( 9.990 ) from Parsons' quotients
REM Formula found by SHELXT: Dy
CELL 0.29 7.9208 7.9208 7.9208 90 90 90
ZERR 8 0.0005 0.0005 0.0005 0 0 0
LATT -2
SYMM 0.5-X,-Y,0.5+Z
SYMM -X,0.5+Y,0.5-Z
SYMM 0.5+X,0.5-Y,-Z
SYMM +Z,+X,+Y
SYMM 0.5+Z,0.5-X,-Y
SYMM 0.5-Z,-X,0.5+Y
SYMM -Z,0.5+X,0.5-Y
SYMM +Y,+Z,+X
SYMM -Y,0.5+Z,0.5-X
SYMM 0.5+Y,0.5-Z,-X
SYMM 0.5-Y,-Z,0.5+X
SYMM 0.25+Y,0.25+X,0.25+Z
SYMM 0.25-Y,0.75-X,0.75+Z
SYMM 0.75+Y,0.25-X,0.75-Z
SYMM 0.75-Y,0.75+X,0.25-Z
SYMM 0.25+X,0.25+Z,0.25+Y
SYMM 0.75-X,0.75+Z,0.25-Y
SYMM 0.25-X,0.75-Z,0.75+Y
SYMM 0.75+X,0.25-Z,0.75-Y
SYMM 0.25+Z,0.25+Y,0.25+X
SYMM 0.75+Z,0.25-Y,0.75-X
SYMM 0.75-Z,0.75+Y,0.25-X
SYMM 0.25-Z,0.75-Y,0.75+X
SFAC C Dy
DISP C -0.001 0.0002 4.06
DISP Dy -1.4157 0.9247 1697.44
UNIT 24 16

L.S. 20
PLAN  10
SIZE 0.003 0.003 0.003
CONF
list 4
MORE -1
fmap 2 53
acta 21
TWIN -1 0 0 0 -1 0 0 0 -1 2
OMIT 0 2 2
OMIT 0 3 1
OMIT 0 1 3
OMIT 5 9 8
OMIT 5 8 9
OMIT 0 1 5
OMIT 2 4 8
OMIT -2 4 8
OMIT -2 3 3
OMIT -1 3 4
REM <olex2.extras>
REM <HklSrc "%.\\la01_p01_s2_dom1_3.hkl">
REM </olex2.extras>

WGHT    0.023700
EXTI    0.021874
BASF  -0.29041
FVAR       2.79590
DY1   2    0.049737    0.049737    0.049737    10.33333    0.00943    0.00943 =
         0.00943   -0.00026   -0.00026   -0.00026
C1    1    0.000000    0.250000    0.294893    10.50000    0.01181    0.03988 =
         0.01860    0.00000    0.00000    0.00040
HKLF 4

REM  la01_p01_s2_dom1_3_a.res in I-43d
REM R1 =  0.0150 for     251 Fo > 4sig(Fo)  and  0.0167 for all     281 data
REM     11 parameters refined using      0 restraints

END

WGHT      0.0237      0.0000

REM Highest difference peak  0.988,  deepest hole -0.881,  1-sigma level  0.218
Q1    1   0.0000  0.2500  0.3750  10.25000  0.05    0.99
Q2    1   0.1302  0.2485  0.3106  11.00000  0.05    0.65
Q3    1  -0.0622  0.1511 -0.0945  11.00000  0.05    0.56
Q4    1   0.0818  0.2194  0.3080  11.00000  0.05    0.55
Q5    1   0.1002  0.2545  0.2843  11.00000  0.05    0.54
Q6    1   0.0569  0.1211  0.2045  11.00000  0.05    0.52
Q7    1   0.1358 -0.0519 -0.0704  11.00000  0.05    0.52
Q8    1  -0.0840  0.1188 -0.0009  11.00000  0.05    0.51
Q9    1   0.0000  0.2500  0.2481  10.50000  0.05    0.50
Q10   1   0.0414  0.1255  0.2455  11.00000  0.05    0.50
;
_shelx_res_checksum              82481
_shelx_hkl_file                  
;
   0   0  -2 22.5248 24.7243   1
   0   0   2 5.51464 8.66724   1
   1  -1   2 289439. 2871.01   1
  -1   1   2 284314. 2137.28   1
   1   1  -2 321215. 2800.06   1
   1   2  -1 314479. 2834.68   1
   1  -2   1 303751. 2576.55   1
   1  -1  -2 308295. 2313.96   1
  -1   2  -1 314806. 2715.40   1
  -1  -1   2 312811. 3391.73   1
   0   2  -2 999999. 5687.67   1
   0  -2   2 934474. 5141.11   1
  -1   0   3 733632. 4580.45   1
   0   3  -1 708306. 3934.98   1
   0   1  -3 741627. 5277.18   1
   1   0   3 685640. 4856.94   1
   1   0  -3 731530. 4943.92   1
   0  -3   1 779791. 4694.48   1
   0  -1   3 711083. 4613.11   1
   0   1   3 711417. 4700.25   1
   1  -2   3 392162. 3768.40   1
   2   1  -3 400524. 4504.33   1
   1   2  -3 428653. 4532.61   1
   1  -3   2 417202. 3689.25   1
   1   3  -2 428381. 3806.18   1
  -1   2   3 394761. 2847.82   1
  -1  -2   3 426471. 3903.22   1
  -1   2  -3 411574. 4656.75   1
  -1  -3   2 466725. 4476.19   1
  -2  -1   3 424975. 4185.40   1
  -1   3  -2 453567. 4600.95   1
   2  -1  -3 451492. 3886.90   1
   2   3  -3 722728. 6326.88   1
   2  -3   3 702230. 6633.51   1
   0   3  -3-58.5826 96.1868   1
   0  -3   3 68.7790 41.2232   1
  -2  -3   3 772725. 6087.66   1
   0   4   0 579999. 3276.17   1
   0  -4   0 585095. 3669.61   1
   1   1  -4 55.6070 69.9389   1
   1  -1   4 122.640 67.6565   1
   1  -4   1 70.9393 65.1729   1
  -1   1   4-6.58839 65.8458   1
   1   4  -1 14.4583 57.3712   1
  -1   1  -4 3.68053 60.0967   1
  -1  -4   1 8.09427 37.7548   1
   1   1   4-22.8832 92.3303   1
  -1  -1   4-72.7221 83.5888   1
  -1   4  -1 19.1126 74.9325   1
   1  -1  -4-3.02973 33.8733   1
  -2   2   4 468744. 4179.08   1
   2   4  -2 513944. 5768.43   1
   2  -4   2 504759. 5320.38   1
   2   2  -4 499974. 4879.53   1
   2  -2   4 539730. 6102.06   1
   0   4  -2 802.858 176.205   1
   0   2  -4 851.046 171.598   1
   0  -2   4 750.276 161.257   1
   2   0  -4 752.235 146.552   1
  -2   0   4 678.305 179.678   1
   0   2   4 862.861 230.800   1
   0  -4   2 838.027 177.522   1
  -2  -2   4 500682. 5431.78   1
   2  -2  -4 494676. 3729.38   1
   3   3  -4 144.805 40.5819   1
   1  -4   3 705254. 5977.71   1
   1  -3   4 660007. 6228.68   1
   1   4  -3 649838. 5809.71   1
  -1   3   4 620299. 3509.55   1
   1   3  -4 681645. 5788.98   1
  -1  -4   3 685190. 5795.36   1
  -1  -3   4 695442. 5718.39   1
  -3  -3   4 66.2893 125.008   1
   2   4  -4 106.855 101.127   1
   2  -4   4-41.1176 68.2444   1
   0   4   4 54566.9 949.877   1
   0  -4   4 52780.5 1672.14   1
   0   4  -4 54732.9 1987.79   1
  -2   4  -4-88.5112 159.560   1
  -2  -4   4-28.6261 81.4085   1
   2  -4  -4-21.0824 27.3600   1
   0   5   1 666438. 3192.91   1
   0  -1   5 605858. 5254.07   1
   0   1   5 611247. 5323.83   1
   1   0  -5 603945. 4968.87   1
   1  -5   0 614159. 3630.27   1
  -1   0   5 618248. 6027.72   1
   0   1  -5 600852. 5529.84   1
   0  -1  -5 619395. 5018.45   1
   1   0   5 611990. 5225.04   1
  -1   0  -5 626699. 5892.52   1
   0   5  -1 651672. 4410.57   1
   0  -5   1 665876. 4645.77   1
  -2   1   5 581524. 5281.62   1
   2  -5   1 566269. 4490.30   1
  -1   2   5 544289. 4606.37   1
   1   2  -5 574243. 5495.94   1
   1  -2   5 561522. 5539.73   1
   1  -5   2 543845. 4660.27   1
   2  -1   5 546540. 6456.99   1
   2   1  -5 605583. 6358.72   1
   1   5  -2 602601. 5676.07   1
  -2  -1   5 556910. 6036.29   1
   1   2   5 576610. 5724.69   1
  -1   2  -5 618683. 6991.89   1
   2  -5  -1 575840. 3533.33   1
  -1  -2   5 596360. 6206.72   1
  -1   5  -2 594503. 5056.90   1
   1  -2  -5 565145. 4866.18   1
   2  -1  -5 579757. 5524.01   1
  -1  -5   2 599263. 5919.17   1
   2   3  -5 199824. 3895.43   1
   2   5  -3 206670. 3377.13   1
   2  -3   5 202858. 3426.23   1
   2  -5   3 207665. 3187.33   1
   3   2  -5 208929. 3674.44   1
  -2   3   5 207278. 2544.45   1
   0   5  -3 279740. 4084.13   1
   0   3   5 288198. 3096.30   1
  -3   0   5 285381. 4290.02   1
   0  -5   3 279206. 4195.59   1
   0  -3  -5 284318. 2974.97   1
   3   0  -5 272636. 4088.02   1
   0   3  -5 282094. 4116.18   1
  -2  -5   3 215288. 3521.13   1
  -2  -3   5 215791. 4127.61   1
   3  -2  -5 209910. 3250.75   1
  -2   5  -3 207920. 3555.32   1
  -3  -2   5 213739. 3783.42   1
   3   4  -5 192931. 3735.82   1
   3  -4   5 186401. 4447.06   1
   3   5  -4 200819. 3844.58   1
   3  -5   4 189292. 4251.51   1
   1   4  -5 543987. 5778.53   1
  -1   4   5 553378. 3427.02   1
   1   5  -4 555808. 5778.14   1
   1   4   5 536732. 4394.10   1
  -1   5  -4 526904. 5549.32   1
   1  -4  -5 545735. 4264.52   1
  -1   4  -5 531739. 6012.37   1
  -1  -5   4 529667. 5574.42   1
  -1  -4   5 520427. 5643.42   1
  -3  -4   5 184707. 3870.86   1
   3  -4  -5 198217. 2756.80   1
   2  -5   5 331.540 347.914   1
   2   5  -5 273.164 99.6732   1
   0   5  -5-63.9802 146.949   1
   0   5   5-117.112 98.9035   1
   0  -5   5-74.5868 137.680   1
  -2   5  -5-12.2867 187.369   1
  -2  -5   5 370.436 203.146   1
   2  -5  -5 416.413 95.0903   1
   0  -6   0 127.526 84.3347   1
   0   6   0 152.332 69.7494   1
   0   0   6 52.6097 38.1599   1
   0   0  -6 59.6005 33.5013   1
  -1  -1  -6 228381. 3535.50   1
   1   6  -1 210209. 3371.17   1
   1  -1   6 217886. 3571.01   1
  -1   1   6 214487. 3501.70   1
   1   1  -6 239078. 4184.41   1
   1  -6   1 234022. 2884.35   1
   1   1   6 210166. 3399.87   1
  -1   1  -6 214373. 3906.57   1
   1   6   1 229500. 2596.34   1
   1  -6  -1 216730. 1965.77   1
  -1   6  -1 207738. 3089.39   1
  -1  -1   6 235830. 4266.04   1
   1  -1  -6 229588. 3651.29   1
  -1  -6   1 228523. 3182.78   1
   2  -2   6-45.9504 68.0291   1
   2   6  -2 68.9304 57.5481   1
   2  -6   2-45.2551 78.6683   1
  -2   2   6-46.1475 121.951   1
   2   2  -6 90.0248 101.129   1
  -2   0   6 178400. 3342.91   1
   2  -6   0 174235. 2217.25   1
   0   6  -2 177379. 3073.04   1
   0   2  -6 177874. 3403.29   1
   0  -2  -6 179536. 3266.45   1
   2   0   6 194713. 3995.59   1
   0   2   6 191582. 3000.04   1
   2   0  -6 179496. 3142.59   1
   0  -2   6 186574. 3387.50   1
   0  -6   2 175176. 2740.69   1
  -2   2  -6-58.5078 93.1924   1
  -2  -2   6-21.8331 86.6149   1
  -2  -6   2-48.2389 130.533   1
  -2   6  -2-78.3108 153.974   1
   2  -2  -6-38.5023 76.5172   1
   3   3  -6 493194. 6436.10   1
   3  -3   6 473043. 7334.55   1
   3   6  -3 479888. 6178.73   1
  -1   3   6 213634. 3002.18   1
   1   3  -6 219766. 3969.54   1
   1  -6   3 224700. 3413.88   1
  -3   1   6 223602. 3652.61   1
   1  -3   6 215318. 4187.02   1
   3   1  -6 217357. 3730.06   1
   1   6  -3 211135. 3388.23   1
  -3  -1   6 223499. 3810.18   1
   1   3   6 208176. 2897.37   1
  -1  -3   6 217162. 4178.98   1
  -1   6  -3 216362. 3387.95   1
  -1  -6   3 206693. 3733.97   1
   3  -1  -6 218448. 3334.07   1
   1  -3  -6 208773. 2840.23   1
  -1   3  -6 198956. 4576.05   1
   3  -3  -6 491963. 4669.25   1
  -3  -3   6 519188. 6829.43   1
   4   4  -6-11.2969 62.3433   1
   2   4  -6 556586. 6499.79   1
   2  -6   4 525813. 6651.94   1
   4   2  -6 544757. 7137.59   1
   2  -4   6 529942. 6328.49   1
  -2   4   6 534297. 4325.15   1
   2   6  -4 540439. 6701.04   1
   0   6  -4 214.305 145.698   1
   0  -4   6-12.1212 122.512   1
   0  -6   4 190.081 105.062   1
   0   4  -6 237.426 148.560   1
   0   4   6 336.124 113.746   1
  -2   6  -4 535248. 6446.30   1
   2  -4  -6 517251. 4473.29   1
  -2  -6   4 533837. 6419.36   1
  -2  -4   6 541558. 6964.43   1
  -2   4  -6 521742. 7021.01   1
  -4  -4   6 15.6808 51.8309   1
   4  -4  -6 108.077 81.7407   1
   3   6  -5 121418. 3326.43   1
   3  -6   5 130592. 3096.10   1
   3  -5   6 120487. 3074.72   1
   3   5  -6 124453. 3715.31   1
   1   5  -6 369575. 5527.39   1
   1   6  -5 364147. 5069.02   1
   1  -6   5 376009. 5162.27   1
   1  -5   6 367597. 5126.28   1
  -1  -5   6 376197. 5237.20   1
   1   5   6 395524. 4224.33   1
   1  -5  -6 390582. 3383.82   1
  -1   5  -6 386718. 5666.66   1
  -1   6  -5 379420. 5223.36   1
  -1  -6   5 389687. 5285.62   1
  -3  -5   6 123524. 3417.89   1
  -3  -6   5 124100. 3350.62   1
   3  -5  -6 122493. 2026.17   1
   4  -6   6 858537. 8614.51   1
   4   6  -6 823158. 8825.49   1
   2  -6   6 162.347 178.778   1
   2   6  -6 19.1542 103.457   1
   0   6   6 6402.70 349.073   1
   0  -6   6 6338.83 807.182   1
   0   6  -6 6589.37 789.466   1
  -2  -6   6 312.871 232.698   1
  -2   6  -6-121.776 187.591   1
   4  -6  -6 816528. 5313.49   1
  -4  -6   6 867940. 10346.1   1
   1   0  -7 216321. 4182.71   1
  -1   0   7 217083. 4023.44   1
   0  -1  -7 231150. 4424.56   1
   0   1   7 221507. 3372.36   1
   0   1  -7 226085. 3825.22   1
  -1   7   0 227857. 3316.51   1
   1   0   7 223143. 3797.66   1
   0  -1   7 219670. 3795.99   1
   1  -7   0 230629. 3090.94   1
   1   7   0 228857. 2906.59   1
   0   7  -1 227487. 3293.58   1
   0  -7   1 232180. 3359.69   1
  -1   0  -7 229753. 4081.34   1
   0   7   1 232450. 2275.64   1
  -1   2   7 457462. 5252.42   1
   2   1  -7 456517. 5552.93   1
   2   7  -1 480457. 5240.65   1
  -2   1   7 443765. 5503.45   1
   1   2  -7 451826. 6265.73   1
   2  -7   1 465843. 4770.67   1
   1   7  -2 459425. 4849.33   1
   1  -2   7 443333. 6217.05   1
   1  -7   2 459772. 4684.10   1
   2  -1   7 461881. 5629.25   1
   1   7   2 455170. 3403.25   1
   2  -1  -7 451907. 4975.79   1
   1  -2  -7 438360. 4730.11   1
  -1  -7   2 444252. 5214.24   1
  -1   7  -2 453320. 4654.17   1
  -2  -1   7 443089. 5514.80   1
  -1   2  -7 461480. 6916.42   1
   2  -7  -1 465269. 3490.34   1
  -2   1  -7 444496. 6367.97   1
   2   1   7 434266. 6329.03   1
  -1  -2   7 479048. 6768.53   1
   1   2   7 425388. 4836.48   1
   3  -7   2 561.854 179.097   1
   2   3  -7 565.884 194.363   1
   3   2  -7 475.934 248.289   1
   2  -7   3 431.920 170.877   1
   2   7  -3 433.695 161.440   1
   3  -2   7 229.076 228.479   1
  -3   2   7 572.268 186.349   1
  -2   3   7 336.387 191.665   1
   2  -3   7 365.262 168.342   1
   0   3   7 420564. 4224.38   1
   0   7  -3 435568. 5643.14   1
   0  -3   7 425427. 5581.45   1
   3   0  -7 425217. 5839.45   1
   0   3  -7 444977. 5888.36   1
   0  -3  -7 437625. 4869.52   1
   0  -7   3 435460. 4989.67   1
   3  -7   0 414410. 4714.43   1
  -3   0   7 408654. 5614.01   1
  -2   7  -3 539.140 205.481   1
  -2  -7   3 488.019 172.210   1
  -3  -2   7 357.938 133.924   1
  -2  -3   7 318.331 155.797   1
  -2   3  -7 429.940 246.836   1
   3  -7  -2 627.476 118.693   1
   2  -3  -7 429.263 167.202   1
   3  -2  -7 599.907 197.813   1
   3  -7   4 322555. 4798.40   1
   3  -4   7 329737. 5273.22   1
   3   7  -4 324812. 4898.35   1
   3   4  -7 325393. 5760.75   1
   4   3  -7 320458. 5208.22   1
   1  -4   7 155897. 3502.19   1
  -1   4   7 170058. 2602.98   1
   1   4  -7 162557. 3982.43   1
   4   1  -7 155087. 3453.09   1
   1  -7   4 162582. 3236.82   1
   1   7  -4 159101. 3289.86   1
  -4  -1   7 156325. 3891.71   1
  -1   7  -4 159326. 3253.40   1
   4  -1  -7 159602. 3262.88   1
  -1  -7   4 149930. 3606.79   1
  -1  -4   7 154155. 3743.01   1
   1  -4  -7 145855. 2841.05   1
  -1   4  -7 157370. 4217.54   1
  -4  -3   7 348919. 6131.82   1
   3  -4  -7 344631. 3758.22   1
  -3  -7   4 343832. 6044.75   1
   4  -3  -7 335973. 4289.55   1
   4   5  -7 91428.0 3188.25   1
   4  -7   5 83121.9 2587.76   1
   2   5  -7 116095. 3268.01   1
   2  -7   5 111062. 3114.09   1
  -2   5   7 127932. 2164.44   1
   2   7  -5 119916. 3106.72   1
   2  -5   7 124719. 3592.25   1
   0  -5   7 93383.5 2966.15   1
   0   5  -7 102094. 3043.52   1
   0  -7   5 89177.9 3120.46   1
   0   7  -5 109405. 2944.06   1
   0   5   7 111214. 1867.81   1
  -2   5  -7 121848. 3577.21   1
   2  -5  -7 118811. 1925.58   1
  -2  -7   5 116238. 3336.18   1
  -2  -5   7 117406. 3583.03   1
  -2   7  -5 111844. 3261.32   1
  -4  -5   7 92694.0 3273.66   1
   4  -5  -7 98979.5 2169.55   1
   3  -6   7 1001.35 300.434   1
   3  -7   6 1135.80 349.987   1
   3   7  -6 882.119 322.214   1
   3   6  -7 775.904 261.196   1
   1   7  -6 292683. 5554.55   1
   1   6  -7 286898. 5710.51   1
   1  -6   7 294640. 5140.88   1
  -1   6   7 301731. 3078.77   1
   1  -7   6 306929. 5011.27   1
   1   7   6 276709. 2781.18   1
  -1  -7   6 296791. 5032.61   1
   1   6   7 285416. 3017.77   1
  -1   7  -6 277296. 4940.64   1
  -1   6  -7 295748. 5349.73   1
  -1  -6   7 297225. 5121.84   1
  -3   7  -6 838.398 341.850   1
  -3   6  -7 635.218 300.150   1
   3  -6  -7 948.234 158.355   1
  -3  -7   6 799.637 271.872   1
  -3  -6   7 833.697 261.184   1
   3  -7  -6 1176.56 140.417   1
   4  -7   7-204.421 200.813   1
   4   7  -7-172.353 280.713   1
   2   7  -7 222642. 4718.49   1
   2  -7   7 242549. 4702.76   1
   0  -7   7 124.284 112.949   1
   0   7  -7 54.3631 111.297   1
   0   7   7 120.453 69.4157   1
  -2   7  -7 241419. 5117.91   1
  -2  -7   7 234518. 5357.07   1
  -4  -7   7 62.0690 161.079   1
   4  -7  -7 30.6699 38.5796   1
   0   8   0 971031. 6481.14   1
   0  -8   0 971313. 6107.44   1
   0   0  -8 891777. 8149.98   1
   0   0   8 886538. 7779.38   1
   1  -8   1 58.0319 91.7457   1
  -1   8   1 84.2429 90.9413   1
  -1  -1  -8-144.670 217.222   1
   1  -1   8 85.1463 88.3069   1
   1   1  -8 123.101 109.870   1
  -1   1   8 9.59645 88.7587   1
   1   8  -1 154.078 111.442   1
   1   1   8 41.8058 108.040   1
  -1  -8   1 123.846 172.566   1
   1  -1  -8-35.5497 110.615   1
   1  -8  -1 392.983 214.501   1
  -1   1  -8 161.939 123.981   1
  -1   8  -1-74.1660 115.103   1
  -1  -1   8-27.3271 166.974   1
   1   8   1 99.5455 42.1366   1
   2  -8   2 472488. 4829.67   1
  -2   2   8 425372. 5264.61   1
   2   2  -8 454802. 5956.90   1
   2  -2   8 443575. 6101.77   1
   2   8  -2 446520. 5682.44   1
   2   8   0 772.740 201.595   1
   0  -2   8 1006.05 323.659   1
   2  -8   0 674.373 157.474   1
   0   2   8 812.830 214.170   1
   2   0  -8 837.034 236.276   1
   0  -2  -8 988.970 238.690   1
   2   0   8 927.965 283.827   1
   0   2  -8 989.825 291.070   1
   0   8   2 1229.50 179.553   1
  -2   0   8 971.167 259.522   1
   0  -8   2 1242.02 280.588   1
   0   8  -2 1143.24 323.795   1
   2  -2  -8 455644. 5728.86   1
  -2  -2   8 456031. 6133.59   1
   2  -8  -2 445984. 2729.60   1
   3  -8   3-68.1768 98.4475   1
   3   3  -8-98.0576 134.146   1
  -3   3   8 18.8969 64.2772   1
   3   8  -3-99.8170 110.438   1
   3  -3   8-142.893 100.189   1
   1   8  -3 316104. 4469.38   1
   1  -3   8 308374. 5151.18   1
   3  -1   8 310988. 5915.54   1
   1   3  -8 301069. 5932.44   1
   3  -8   1 300717. 3781.19   1
  -1   3   8 298126. 4494.41   1
  -3   1   8 303995. 4912.63   1
   3   1  -8 305645. 4934.49   1
   1  -8   3 323979. 4480.50   1
  -3  -1   8 314598. 5325.05   1
   1   3   8 308837. 4044.66   1
   1  -3  -8 329263. 4109.22   1
   3  -8  -1 327598. 3094.70   1
  -1   8  -3 310001. 4340.19   1
  -1  -8   3 293511. 4958.26   1
  -1  -3   8 290222. 5802.87   1
  -1   3  -8 299507. 6295.23   1
   3  -1  -8 311131. 4517.61   1
   3  -8  -3-17.8740 19.0391   1
   3  -3  -8 53.3107 40.5010   1
  -3  -3   8-56.5331 136.082   1
   4   4  -8 304771. 6291.56   1
   4  -8   4 297266. 4719.23   1
   2  -8   4 45.8230 93.7060   1
   2   4  -8 171.428 96.2849   1
   2  -4   8 244.906 64.9089   1
  -2   4   8 170.442 140.403   1
   4   2  -8 210.200 136.238   1
   4  -8   2 198.736 116.999   1
   2   8  -4 186.737 118.127   1
   0   8  -4 79146.1 2430.61   1
   0   4  -8 81705.6 2734.93   1
   0  -8   4 73096.6 2187.35   1
  -4   0   8 72804.7 2572.13   1
   4   0  -8 80015.7 2927.59   1
   0   4   8 78210.5 1873.30   1
   0  -4   8 74882.5 2602.15   1
   4  -8   0 79271.0 2039.58   1
   4  -2  -8 103.838 72.9110   1
  -2   4  -8 89.4933 99.9834   1
   2   4   8 184.873 56.6524   1
   2  -4  -8 153.139 89.6909   1
  -4  -2   8 157.622 115.290   1
  -2  -4   8 423.265 205.775   1
  -2  -8   4 235.826 165.939   1
  -2   8  -4 139.441 146.294   1
  -4  -4   8 319036. 5992.68   1
   4  -4  -8 328991. 4598.11   1
   3   8  -5 84449.4 3154.48   1
   3  -8   5 89669.8 3055.43   1
   3   5  -8 83235.6 2881.53   1
   3  -5   8 88641.1 2991.39   1
   1  -5   8 254795. 4899.90   1
   1   5  -8 257831. 5602.98   1
  -1   5   8 263775. 3079.58   1
   1  -8   5 259691. 4683.17   1
   1   8  -5 247291. 4938.63   1
   1  -5  -8 248426. 3468.19   1
  -1   5  -8 251140. 5771.57   1
   1   5   8 261300. 3452.48   1
  -1  -5   8 251502. 4921.46   1
  -1   8  -5 261496. 4605.44   1
  -1  -8   5 253105. 4915.92   1
   5  -1  -8 245908. 4465.16   1
   5  -3  -8 85835.3 2428.33   1
  -3   5  -8 83378.2 3254.76   1
   3  -5  -8 87482.1 2068.99   1
  -3  -8   5 90960.7 3099.73   1
  -3  -5   8 87793.6 3220.61   1
   5  -5  -8 8.43046 62.3183   1
   4  -8   6 244.674 181.052   1
   4   8  -6 265.536 186.264   1
   4   6  -8 44.7706 187.162   1
   2   8  -6 144232. 3651.76   1
   2  -8   6 142675. 3498.52   1
   2   6  -8 141041. 3815.62   1
   2  -6   8 146184. 3956.61   1
  -2   6   8 147983. 2301.76   1
   0   8  -6 531.335 223.361   1
   0  -6   8 774.587 306.144   1
   0   6  -8 603.605 272.348   1
   0  -8   6 1035.36 432.919   1
   0   6   8 689.173 152.665   1
  -2  -6   8 142897. 4266.51   1
  -2  -8   6 144783. 4205.30   1
   2  -6  -8 136082. 2557.83   1
  -2   6  -8 143352. 4190.56   1
   4  -6  -8 102.218 25.9668   1
  -4  -6   8 187.251 94.5312   1
   3  -7   8 162903. 4500.78   1
   3   7  -8 172300. 4376.48   1
   3  -8   7 163029. 4449.57   1
   3   8  -7 167898. 4272.25   1
   1   8  -7 71773.6 3064.04   1
   1   7  -8 61563.3 3146.87   1
  -1   7   8 70761.2 1672.76   1
   1  -8   7 68461.9 2702.96   1
   1  -7   8 67253.8 2655.17   1
   1   7   8 68581.0 1529.81   1
  -1  -7   8 66418.0 2629.48   1
  -1   8  -7 74139.5 3086.57   1
  -1   7  -8 68380.0 3217.42   1
  -1  -8   7 64470.4 2602.09   1
  -3   7  -8 173425. 4728.71   1
  -3  -8   7 172272. 4654.30   1
  -3  -7   8 161100. 4609.11   1
   3  -7  -8 167598. 2156.42   1
   4  -8   8 77601.0 3676.85   1
   4   8  -8 85460.3 3294.78   1
   2  -8   8-53.2185 136.366   1
   2   8  -8 26.4826 170.043   1
   0   8  -8 278165. 5587.29   1
   0  -8   8 281190. 6078.64   1
   0   8   8 294344. 2933.07   1
  -2  -8   8 145.867 103.896   1
  -2   8  -8-138.814 215.416   1
   4  -8  -8 78534.1 1407.34   1
  -4  -8   8 85797.8 3466.97   1
   6  -8  -8 47.0683 60.0466   1
  -1   0  -9 102765. 3148.41   1
   1   0   9 103953. 3075.96   1
   0   9   1 103164. 2114.43   1
   0   9  -1 99193.9 2611.29   1
   0  -9   1 106454. 2483.10   1
   1  -9   0 110190. 2263.74   1
   0   1  -9 104824. 2952.48   1
  -1   0   9 107560. 3151.92   1
  -1   9   0 107942. 2446.28   1
   0  -1  -9 109627. 3383.37   1
   1   0  -9 104698. 2870.78   1
   1   9   0 105916. 2117.71   1
   0  -1   9 105911. 2987.32   1
   0   1   9 98360.6 2662.15   1
   2  -9   1-2.25096 53.2743   1
   2  -1   9 79.2709 122.440   1
   1   2  -9 255.183 243.358   1
   1   9  -2-70.1787 83.1333   1
  -2   1   9 168.960 127.930   1
   1  -9   2 241.745 113.949   1
   2   9  -1-13.1052 79.5085   1
  -1   2   9 40.8215 108.875   1
  -1  -2  -9 160.137 100.030   1
   2   1  -9 76.2341 221.225   1
   2  -1  -9 7.89660 54.4675   1
  -1  -9   2 753.114 334.226   1
   2   1   9 132.076 162.681   1
   2   9   1 136.612 153.144   1
  -2  -1   9 250.749 169.958   1
   1   9   2 0.18406 56.2730   1
   2  -9  -1 9.93527 63.8968   1
  -2   9  -1 264.962 137.163   1
   1  -2  -9 93.4897 65.2263   1
  -1  -2   9 474.133 363.390   1
   1   2   9-27.6604 172.962   1
  -2   1  -9-90.2794 196.011   1
  -1   9  -2 168.739 153.027   1
  -2   3   9 228028. 3983.18   1
   2   3  -9 229729. 5039.44   1
   3  -9   2 237710. 4083.60   1
   3  -2   9 235279. 4998.62   1
   3   9  -2 242139. 4078.37   1
   3   2  -9 235279. 4648.03   1
  -3   2   9 233182. 4355.47   1
   2   9  -3 225183. 4217.48   1
   2  -9   3 244441. 3947.30   1
   0   3   9 94546.6 2339.07   1
   3   0  -9 97989.5 2806.35   1
  -3   0   9 104068. 3202.17   1
   3  -9   0 92916.1 2136.95   1
   0   9   3 89770.5 1080.18   1
   0  -3  -9 92664.1 2651.56   1
   0  -9   3 92829.5 2532.66   1
   0   3  -9 95497.4 2948.83   1
   3   0   9 95862.4 2864.51   1
   0  -3   9 93417.6 2943.74   1
   0   9  -3 96783.1 2566.46   1
   2   3   9 228482. 3843.80   1
   3  -9  -2 235730. 2189.47   1
   3  -2  -9 250225. 4027.04   1
  -2   3  -9 228737. 5321.98   1
  -2  -3   9 233853. 4717.47   1
  -2  -9   3 218753. 4497.36   1
   2  -3  -9 240488. 3870.42   1
  -3  -2   9 237631. 5603.69   1
  -2   9  -3 229159. 4382.38   1
   3   4  -9 76651.3 2862.95   1
   3  -9   4 78384.9 2645.14   1
  -3   4   9 79105.5 2139.03   1
   4  -9   3 78202.6 2413.79   1
   3   9  -4 76894.9 2938.92   1
   4   3  -9 75942.7 2917.56   1
   3  -4   9 82941.7 3002.25   1
   1  -4   9 83420.3 2890.71   1
   1   9  -4 83626.4 2642.34   1
  -4   1   9 84862.5 2678.56   1
  -1   4   9 89312.2 2237.93   1
   4  -9   1 90240.4 2143.87   1
   1   4  -9 90690.9 3085.46   1
   1  -9   4 86150.4 2772.00   1
  -1  -4   9 85422.3 3054.25   1
  -4  -1   9 81495.3 2863.43   1
   1   4   9 90476.2 2571.24   1
   1   9   4 78410.2 1258.44   1
  -1   4  -9 81588.0 3534.44   1
  -1  -9   4 72829.0 2893.38   1
   4  -9  -1 84092.7 1732.87   1
  -1   9  -4 82682.3 2501.91   1
   4  -1  -9 83039.4 2647.26   1
   1  -4  -9 80302.7 2313.72   1
   3  -4  -9 84657.5 2360.75   1
  -3  -4   9 74906.2 3227.03   1
  -4  -3   9 79041.3 2907.42   1
   4  -3  -9 81863.8 2298.06   1
   4  -9   5 169138. 3922.45   1
   4  -5   9 161067. 4208.47   1
   4   9  -5 162725. 4304.80   1
   4   5  -9 168692. 4461.40   1
   2   9  -5 210593. 4323.44   1
   2  -5   9 204955. 5065.12   1
   2   5  -9 205469. 5256.16   1
  -2   5   9 205814. 3337.43   1
   5   2  -9 226602. 5279.14   1
   2  -9   5 221267. 4240.72   1
   0   5  -9 192756. 4547.70   1
   0   9  -5 194488. 4140.24   1
   0  -9   5 196914. 3993.97   1
   0  -5   9 204808. 4671.67   1
   0   5   9 207700. 3150.50   1
  -2   5  -9 205459. 5189.23   1
  -2  -9   5 198679. 4825.92   1
  -2  -5   9 220211. 5096.21   1
   2   5   9 207047. 3372.32   1
   2  -5  -9 212379. 3234.94   1
   5  -2  -9 209318. 4244.12   1
  -2   9  -5 198463. 4549.39   1
   4  -5  -9 163020. 2906.66   1
  -4  -5   9 167801. 4522.60   1
  -5  -4   9 167239. 4910.41   1
   5   6  -9 138748. 4687.41   1
   3  -9   6 149338. 3911.56   1
   3  -6   9 153961. 4593.10   1
   3   6  -9 145330. 4187.15   1
   3   9  -6 154374. 4012.34   1
   1   6  -9 456.906 262.579   1
   1  -6   9 930.652 456.196   1
  -1   6   9 352.049 116.296   1
   1   9  -6 615.833 253.640   1
   1  -9   6 164.120 94.5806   1
  -1   6  -9 521.884 174.668   1
   1   9   6 325.880 86.2779   1
  -1  -6   9 549.099 276.501   1
   1   6   9 485.607 178.339   1
  -1   9  -6 434.962 223.181   1
  -1  -9   6 510.216 186.342   1
  -3   6  -9 156572. 4736.46   1
  -3  -6   9 158735. 4659.77   1
   3  -6  -9 161778. 2615.60   1
  -3  -9   6 154871. 4254.76   1
  -5  -6   9 139643. 4810.06   1
   5  -6  -9 135898. 2712.91   1
   4   7  -9 125691. 4015.25   1
   4  -9   7 137082. 4369.45   1
   4  -7   9 130936. 4083.03   1
   4   9  -7 118443. 4013.58   1
  -2   7   9 52758.8 1496.44   1
   2  -7   9 55198.6 2454.31   1
   2   9  -7 53187.3 2428.53   1
   2   7  -9 57582.8 2902.23   1
   2  -9   7 61347.2 2549.72   1
   0   9  -7 165859. 4119.58   1
   0   7  -9 154971. 4239.60   1
   0  -9   7 159065. 4046.57   1
   0  -7   9 170291. 5015.57   1
   0   7   9 164162. 2517.29   1
   2  -7  -9 55135.7 1486.72   1
  -2  -9   7 52666.0 2686.43   1
   2   7   9 58399.0 1659.30   1
  -2  -7   9 57837.8 2889.99   1
  -2   9  -7 59092.5 2627.74   1
  -2   7  -9 56751.7 2818.17   1
  -4  -7   9 132225. 4308.04   1
   4  -7  -9 141475. 2677.39   1
  -4  -9   7 128998. 4396.98   1
   6  -7  -9 36650.2 1593.16   1
   3   8  -9 43584.3 2358.85   1
   3  -9   8 43900.5 2179.87   1
   3   9  -8 41272.9 2237.57   1
   3  -8   9 42523.2 2310.43   1
  -1   8   9 49191.9 1233.30   1
   1   8  -9 49804.3 2484.30   1
   1  -9   8 50499.2 2640.98   1
   1  -8   9 47809.9 2508.44   1
  -1  -9   8 47896.4 2454.41   1
   1   8   9 53959.3 1512.45   1
   1   9   8 53759.3 1257.46   1
  -1   9  -8 57437.0 3171.09   1
  -1   8  -9 50602.7 3030.75   1
  -1  -8   9 54044.7 2522.82   1
   3  -8  -9 37051.3 1084.78   1
  -3   9  -8 44687.3 2534.26   1
  -3   8  -9 46157.6 2570.91   1
  -3  -9   8 42755.1 2554.53   1
  -3  -8   9 44176.0 2586.89   1
  -5  -8   9 77554.0 3835.03   1
   4  -9   9 25.5227 96.6187   1
   2   9  -9 47551.0 2653.99   1
   2  -9   9 37513.8 2185.90   1
   0   9   9 45.9463 41.7039   1
   0  -9   9-64.1771 170.653   1
   0   9  -9 31.9039 110.146   1
  -2  -9   9 41475.7 2633.43   1
   2   9   9 37173.3 1172.60   1
  -2   9  -9 42086.9 2530.07   1
  -4  -9   9 589.110 525.148   1
   0   0  10 35.3204 112.158   1
   0  10   0-9.82479 48.5034   1
   0 -10   0-108.621 103.347   1
   0   0 -10-201.254 187.226   1
  -1  10   1 88027.8 1913.94   1
   1  -1  10 90518.2 2837.38   1
  -1  -1 -10 84869.2 2926.43   1
   1  10  -1 90689.3 2169.67   1
   1 -10   1 93419.4 2211.37   1
   1   1 -10 89257.4 2798.23   1
  -1   1  10 94754.7 2979.27   1
  -1   1 -10 86290.8 3095.71   1
   1   1  10 88997.1 2850.47   1
  -1  -1  10 90785.3 3309.47   1
   1 -10  -1 85155.5 1752.15   1
  -1  10  -1 93360.0 2730.13   1
   1  -1 -10 92377.2 2622.08   1
   1  10   1 95525.8 1869.11   1
  -2   2  10 55.8466 85.2210   1
   2   2 -10 15.8289 179.461   1
   2 -10   2-56.1152 56.1668   1
   2  10  -2-66.6115 123.199   1
   2  -2  10-32.9225 103.140   1
   0   2 -10 639139. 7878.74   1
   2   0 -10 614887. 8615.98   1
   2   0  10 632810. 7663.36   1
   0  10  -2 635684. 6158.81   1
   0 -10   2 619482. 7478.67   1
  -2   0  10 643402. 7446.71   1
   2 -10   0 605183. 5207.61   1
   2  10   0 639343. 6305.53   1
   0  10   2 618042. 4010.67   1
   0  -2  10 623959. 7709.53   1
   0   2  10 646286. 6864.08   1
   0  -2 -10 628463. 7349.22   1
   2   2  10 63.7896 111.982   1
   2  -2 -10-33.4458 83.4799   1
   2  10   2-48.2548 71.0482   1
   2 -10  -2-65.6487 47.8392   1
  -2  -2  10 3.05305 107.044   1
  -2  10  -2 93.9750 86.8167   1
   3   3 -10 190103. 4456.50   1
   3 -10   3 190359. 3500.27   1
  -3   3  10 179910. 3900.81   1
   3  10  -3 180951. 4356.95   1
   1  -3  10 73908.2 2702.20   1
   3 -10   1 67699.8 1840.89   1
   3   1 -10 72771.4 2526.11   1
   1 -10   3 74569.0 2265.81   1
   1  10  -3 72285.4 2350.73   1
   3  -1  10 73787.6 2652.70   1
   3  10  -1 74222.8 2176.55   1
   1   3 -10 71205.1 2780.34   1
  -1   3  10 77592.9 2548.97   1
  -3   1  10 79123.7 2790.54   1
  -1 -10   3 68971.2 2496.46   1
   3  -1 -10 77767.1 2578.60   1
   1   3  10 75191.7 2429.90   1
  -3  -1  10 61210.9 2890.09   1
   3   1  10 72125.3 2490.92   1
  -1  -3  10 74645.6 3011.48   1
  -1  10  -3 68870.1 2538.73   1
   1  10   3 68631.2 1446.28   1
   1  -3 -10 71110.6 2681.89   1
  -1   3 -10 67264.7 3225.60   1
   3 -10  -1 82239.3 1659.26   1
   3  -3 -10 203010. 3980.64   1
  -3  -3  10 161699. 5044.95   1
   4   4 -10 211.384 110.889   1
   4 -10   4 11.6496 140.749   1
   2  -4  10 55299.3 2650.80   1
   2   4 -10 55117.4 2680.61   1
   4 -10   2 63468.0 2185.63   1
  -4   2  10 54022.0 2133.06   1
  -2   4  10 53952.2 1935.42   1
   2 -10   4 63941.9 2315.45   1
   4   2 -10 52727.9 2306.46   1
   2  10  -4 55654.9 2146.64   1
   4 -10   0-20.2024 126.636   1
   0   4  10 129.403 104.702   1
   4   0 -10 202.954 195.808   1
   0  -4 -10 38.9307 120.294   1
  -4   0  10-51.1757 195.009   1
   0  10  -4-150.444 118.503   1
   0 -10   4-66.5160 117.192   1
   0   4 -10 290.982 417.453   1
   0  -4  10 26.3701 101.642   1
  -2  10  -4 52684.7 2303.59   1
  -2   4 -10 53418.7 2777.88   1
  -2 -10   4 57267.6 2324.48   1
   4 -10  -2 59079.1 1329.31   1
   2   4  10 51329.5 1897.00   1
  -2  -4  10 59425.5 2588.89   1
   2  -4 -10 57882.6 1846.08   1
  -4  -2  10 55683.2 2434.41   1
   4  -2 -10 53934.8 2051.51   1
  -4  -4  10 164.085 111.355   1
   4  -4 -10-16.7412 60.4370   1
   5 -10   5 224.414 175.298   1
   5   5 -10 311.103 117.064   1
   3 -10   5 59154.4 2220.80   1
   3   5 -10 56691.1 2532.92   1
   3  -5  10 54840.7 2806.61   1
  -3   5  10 57328.4 1895.08   1
   5 -10   3 53257.0 2169.72   1
   5   3 -10 59414.1 2847.96   1
   3  10  -5 60705.2 2457.08   1
   1  10  -5 185516. 4437.11   1
   1   5 -10 183365. 4710.37   1
   5 -10   1 173906. 3143.55   1
  -1   5  10 186794. 3030.28   1
   5   1 -10 185968. 4896.46   1
   1  -5  10 183765. 4675.04   1
   1  -5 -10 182399. 3322.42   1
   1   5  10 182298. 3476.58   1
  -5  -1  10 170784. 4789.39   1
  -1  -5  10 174995. 4495.17   1
  -1  10  -5 174211. 4495.77   1
   5  -1 -10 177476. 4375.88   1
  -1   5 -10 171069. 5478.34   1
  -3   5 -10 60132.7 3024.36   1
  -3 -10   5 61472.7 2780.58   1
   3  -5 -10 57445.4 1802.83   1
  -3  -5  10 58567.2 3201.71   1
   5  -3 -10 55490.9 2154.69   1
  -5  -3  10 58520.8 2849.69   1
   5  -5 -10 1169.40 356.241   1
  -5  -5  10 461.228 306.112   1
   4  -6  10 4592.28 824.995   1
   4   6 -10 4897.24 810.146   1
   4 -10   6 4008.39 734.233   1
   4  10  -6 4475.36 822.469   1
   2 -10   6-143.623 165.362   1
   2  -6  10-97.4570 192.012   1
  -2   6  10 40.1604 89.5112   1
   2  10  -6-319.448 449.435   1
   2   6 -10-239.214 86.6894   1
   0  10  -6 52224.5 2262.84   1
   0   6 -10 53632.3 2489.66   1
   0 -10   6 57960.5 2348.87   1
   0  -6  10 52260.5 2773.57   1
   0   6  10 50904.5 1613.35   1
  -2   6 -10 25.2437 201.376   1
   2   6  10 29.8914 50.4526   1
  -2  -6  10-105.364 225.604   1
   2  -6 -10-137.382 83.2713   1
  -2  10  -6-520.417 360.400   1
   4  -6 -10 5127.33 541.860   1
  -4  -6  10 4201.55 763.695   1
   6  -4 -10 4607.40 699.702   1
   6  -6 -10 208.827 154.876   1
   5 -10   7 37696.5 2340.04   1
   3  10  -7 181.609 186.115   1
   3 -10   7 189.876 123.060   1
   3   7 -10 576.645 370.737   1
   3  -7  10 216.712 186.866   1
   1   7 -10 128330. 4118.95   1
  -1   7  10 127048. 2512.50   1
   1 -10   7 135834. 4354.28   1
   1  -7  10 125490. 3963.42   1
  -1 -10   7 128881. 4124.08   1
  -1  -7  10 118249. 3964.54   1
  -1  10  -7 127547. 4353.92   1
  -1   7 -10 116298. 4922.54   1
  -3 -10   7 215.393 162.345   1
   3  -7 -10 301.072 139.808   1
  -3  -7  10 66.0636 122.701   1
  -3  10  -7 251.975 156.830   1
  -3   7 -10 481.228 340.113   1
   5  -7 -10 37192.4 1315.67   1
   4 -10   8-21.1569 151.104   1
   2  10  -8 179003. 5359.84   1
   2 -10   8 190327. 4834.55   1
   2  -8  10 192293. 5250.95   1
   0  10  -8 364.557 233.584   1
   0 -10   8 302.806 66.1043   1
   0   8  10 194.494 64.0383   1
   0  -8  10 423.050 304.184   1
  -2  -8  10 179054. 5396.37   1
   2   8  10 181948. 3002.39   1
  -2  10  -8 187593. 5177.41   1
  -4 -10   8-128.758 279.691   1
   3 -10   9 82069.5 3249.88   1
   1 -10   9 398.457 324.131   1
   1  10   9 35.2990 31.6503   1
  -1 -10   9 150.044 108.134   1
   1  11   0 48606.1 1509.17   1
   1   0  11 49698.4 2094.94   1
  -1   0 -11 51029.9 2417.18   1
   0 -11   1 45350.9 1716.83   1
   0  11  -1 49736.8 1693.94   1
   0  11   1 58163.2 1479.50   1
   1   0 -11 50684.9 2149.24   1
  -1   0  11 45945.3 2360.22   1
   1 -11   0 46682.6 1578.44   1
   0   1 -11 50316.7 2766.91   1
   0  -1  11 49610.9 2192.32   1
   0   1  11 49646.5 2029.22   1
  -1  11   0 53975.2 1719.42   1
   0  -1 -11 48623.1 2227.85   1
   2   1 -11 17.5680 117.331   1
   1  -2  11 43.9519 102.877   1
   1   2 -11 1.69854 78.9739   1
   1  11  -2 229.512 133.880   1
  -2   1  11 262.441 103.035   1
   2 -11   1 168.266 68.3799   1
  -1  -2 -11 405.830 245.719   1
   1 -11   2 341.844 125.897   1
   2  -1  11 111.608 202.738   1
  -1   2  11 209.774 86.4562   1
   2  11  -1 463.377 178.573   1
   1  -2 -11 317.668 217.015   1
   1  11   2 250.571 98.5538   1
  -1 -11   2 186.069 83.3915   1
  -1  11  -2 147.645 143.669   1
   2  -1 -11 218.778 189.708   1
   2 -11  -1 273.822 112.380   1
   1   2  11 246.744 152.275   1
  -2  -1  11 290.212 139.203   1
  -2  11  -1 230.292 180.883   1
  -1   2 -11 192.314 164.463   1
  -2   1 -11 324.114 294.074   1
  -1  -2  11 257.425 212.284   1
   2  11   1 354.000 158.247   1
   2   1  11 126.869 150.503   1
   2  11  -3 148490. 3386.19   1
   2  -3  11 160969. 4594.15   1
   3   2 -11 148214. 4431.13   1
   2   3 -11 144250. 4799.72   1
   3  -2  11 149610. 4122.33   1
  -3   2  11 156628. 3796.45   1
  -2   3  11 145606. 3451.88   1
   2 -11   3 149282. 3577.15   1
   3 -11   2 160848. 3199.14   1
   0  -3 -11 70643.8 2492.05   1
   3   0 -11 69886.0 2815.64   1
   3   0  11 68039.1 2656.77   1
   0  11  -3 71966.2 2354.13   1
  -3   0  11 56262.9 2772.51   1
   0 -11   3 57317.2 2484.90   1
   0   3 -11 69861.6 2868.45   1
   0  11   3 55677.4 1213.97   1
   3 -11   0 69586.5 1815.11   1
   0  -3  11 65494.6 2802.63   1
   0   3  11 67163.4 2169.83   1
  -2  11  -3 139962. 3714.98   1
  -2   3 -11 164375. 4667.14   1
   3  -2 -11 161318. 4197.51   1
   2   3  11 156708. 3845.89   1
  -3  -2  11 141047. 4348.27   1
   3   2  11 126468. 3637.67   1
   2  11   3 153773. 2323.11   1
   3 -11  -2 142061. 1885.35   1
  -2  -3  11 136285. 3976.54   1
   2  -3 -11 145984. 3200.99   1
   4   3 -11 52014.7 2492.31   1
   3   4 -11 53113.0 2744.38   1
   4 -11   3 54517.9 2241.77   1
   3  -4  11 52808.6 2805.53   1
  -4   3  11 50067.5 2145.16   1
  -3   4  11 56934.8 2068.14   1
   3  11  -4 51220.6 2241.50   1
   3 -11   4 59635.4 2183.04   1
   4   1 -11 43162.3 2141.31   1
   4 -11   1 45111.7 1765.32   1
   1  11  -4 49791.8 2211.06   1
   1   4 -11 48564.6 2399.61   1
  -4   1  11 45492.7 2079.77   1
   1 -11   4 47335.5 1883.59   1
  -1   4  11 50010.5 1827.89   1
   1  -4  11 47428.8 2342.93   1
   1  -4 -11 46025.5 1879.00   1
   4  -1 -11 49512.7 2097.10   1
   4 -11  -1 41356.5 1256.60   1
   1   4  11 46918.8 1781.26   1
  -4  -1  11 48609.0 2367.75   1
  -1 -11   4 46940.7 2268.18   1
  -1  -4  11 49795.7 2465.00   1
  -1  11  -4 48931.8 2505.00   1
   1  11   4 39630.4 833.240   1
  -1   4 -11 41159.6 2758.29   1
   3  -4 -11 52681.5 1914.61   1
   4  -3 -11 57044.4 2132.27   1
  -4  -3  11 51595.9 2731.98   1
  -3  -4  11 51288.4 3041.25   1
   4 -11  -3 51912.9 979.598   1
   4 -11   5 102311. 3256.80   1
   5 -11   4 108998. 3160.22   1
   4  -5  11 105396. 3875.79   1
   4  11  -5 94208.7 3575.29   1
   5   4 -11 100156. 3637.43   1
   2  -5  11 119410. 3861.23   1
   2  11  -5 125976. 3440.37   1
  -2   5  11 115674. 3182.89   1
   5 -11   2 122266. 2938.07   1
   2 -11   5 120911. 3537.09   1
   5   2 -11 119275. 3729.85   1
   5 -11   0 121457. 2511.12   1
  -5   0  11 122079. 3885.22   1
   0 -11   5 126357. 3705.15   1
   0   5 -11 124965. 3910.04   1
   0  -5  11 123494. 4435.55   1
   0   5  11 118995. 2751.14   1
   5   0 -11 121663. 3496.88   1
  -2  11  -5 123577. 3779.40   1
  -2   5 -11 118193. 4357.96   1
  -2 -11   5 115522. 3533.62   1
   5 -11  -2 131962. 2082.27   1
  -2  -5  11 117914. 3939.74   1
   2  -5 -11 119972. 3177.91   1
   2   5  11 122189. 2978.08   1
   5  -2 -11 128210. 3303.99   1
  -5  -2  11 116598. 4074.60   1
   5  -4 -11 107384. 2806.05   1
   4  -5 -11 110561. 3106.50   1
  -5  -4  11 107292. 3998.55   1
  -4  -5  11 104131. 4131.04   1
   3  11  -6 98013.6 3301.38   1
   3  -6  11 97603.6 3918.21   1
   3 -11   6 100615. 3214.46   1
   1  -6  11 175.167 106.270   1
   1   6 -11 665.729 455.900   1
  -1   6  11 326.617 139.822   1
   1 -11   6 222.205 137.998   1
   6   1 -11 159.218 237.975   1
   1  11  -6 284.651 218.067   1
  -1  11  -6 279.897 117.050   1
   1   6  11 247.423 138.227   1
  -1 -11   6 220.069 240.793   1
  -1  -6  11 144.123 53.5732   1
   6  -1 -11 239.216 127.075   1
  -3  11  -6 93780.8 3460.21   1
  -3 -11   6 89925.2 3560.84   1
  -3  -6  11 85948.2 3992.39   1
   3  -6 -11 96510.6 2315.11   1
   6  -3 -11 97685.6 3085.30   1
   5  -6 -11 91573.6 2492.37   1
   6  -5 -11 90983.4 2550.54   1
   4 -11   7 84210.5 3026.43   1
   4  11  -7 72348.9 3034.54   1
   2  11  -7 41467.1 2494.95   1
  -2   7  11 43631.7 1438.24   1
   2 -11   7 47114.6 2422.80   1
   0  11  -7 97320.9 3309.12   1
   0 -11   7 97143.9 3389.83   1
   0   7  11 103304. 2496.24   1
  -2  11  -7 41773.0 2457.73   1
   2   7  11 40276.5 1643.49   1
  -2 -11   7 42394.8 2538.72   1
   3 -11   8 33977.8 2084.24   1
   1  11  -8 29346.9 2015.80   1
  -1   8  11 28613.0 1316.69   1
   1 -11   8 30715.9 2079.71   1
  -1 -11   8 29271.0 2112.97   1
  -1  11  -8 29225.7 2496.44   1
   1   8  11 31902.7 1206.35   1
  -3 -11   8 28947.6 2046.45   1
   2   9  11 22519.1 1084.19   1
   0  12   0 329085. 4036.80   1
   0   0 -12 348057. 6579.31   1
   1  -1  12 2.87103 63.0988   1
   1 -12   1 31.4674 101.508   1
  -1  -1 -12 120.450 174.957   1
  -1  12   1 139.158 89.1590   1
   1  12  -1-82.2061 113.136   1
  -1   1  12-30.7639 131.169   1
   1   1 -12 37.7742 124.346   1
   1  -1 -12 83.7796 185.443   1
   1   1  12 104.449 101.697   1
  -1   1 -12 194.264 233.938   1
   1  12   1 313.470 179.337   1
  -1  12  -1-29.3673 54.0040   1
  -1  -1  12-65.8012 119.034   1
   2  12  -2 155562. 3375.25   1
   2   2 -12 155507. 4272.08   1
  -2   2  12 157254. 3682.67   1
   2 -12   2 153103. 3070.65   1
   2  12   0 442.355 154.559   1
   0 -12   2 364.000 134.188   1
   0   2 -12 99.2347 199.986   1
   0  -2 -12 1201.19 391.487   1
   2 -12   0 358.368 161.552   1
   2   0 -12 409.117 120.239   1
   0  12  -2 283.738 157.293   1
  -2   0  12 207.083 176.320   1
   2   0  12 580.134 265.018   1
   0  -2  12 571.551 229.486   1
   0  12   2 427.495 161.507   1
   0   2  12 431.193 228.013   1
  -2   2 -12 160655. 4628.22   1
   2   2  12 155412. 4155.08   1
  -2  -2  12 133893. 4010.25   1
   2  -2 -12 152054. 3554.33   1
   2  12   2 131236. 2692.16   1
  -3   3  12-102.423 107.636   1
   3   3 -12-53.9228 87.0770   1
   3  -3  12 146.237 169.143   1
   3 -12   3 28.1954 679.223   1
   3  12  -3 138.220 124.010   1
   1  12  -3 115595. 3424.65   1
   3   1 -12 117612. 3988.66   1
   3  -1  12 99754.3 3697.01   1
  -3   1  12 97124.4 3446.10   1
   1 -12   3 110061. 3001.59   1
   1   3 -12 109770. 3612.25   1
  -1   3  12 115911. 3062.88   1
   3  12  -1 101243. 3075.71   1
   3 -12   1 110191. 2789.79   1
   1  -3  12 112962. 3804.05   1
   1   3  12 108919. 2955.67   1
   1  12   3 94250.2 1783.03   1
   3  -1 -12 114962. 3586.66   1
   3   1  12 106650. 3307.28   1
  -3  -1  12 104133. 3748.69   1
   3 -12  -1 110237. 1995.98   1
  -1  -3  12 117862. 3842.94   1
  -1  12  -3 109227. 3501.76   1
   1  -3 -12 106134. 3149.91   1
  -1   3 -12 121345. 4007.98   1
   3   3  12-77.6972 63.5992   1
   3  -3 -12-35.9683 134.984   1
  -3  -3  12 99.6806 79.8211   1
   4 -12   4 103808. 2942.18   1
  -4   4  12 109888. 3172.65   1
   4 -12   2 156.349 131.825   1
  -4   2  12 305.842 176.314   1
   2  -4  12 145.645 78.6545   1
   2  12  -4 347.752 231.218   1
   4   2 -12 130.953 174.082   1
  -2   4  12 170.046 146.660   1
   2 -12   4 249.167 202.077   1
   4   0 -12 33772.4 1907.50   1
  -4   0  12 33062.6 1948.54   1
   0  12  -4 28141.3 1705.98   1
   0   4 -12 31126.6 2425.87   1
   0  -4  12 33019.7 2324.24   1
   0   4  12 31128.4 1541.04   1
   4 -12   0 33371.2 1260.12   1
  -2 -12   4 188.937 180.738   1
   2  -4 -12 102.125 259.829   1
  -4  -2  12 285.872 238.125   1
  -2  12  -4-41.6622 125.422   1
  -2  -4  12 305.993 248.146   1
   2  12   4 129.067 74.5736   1
   4  -2 -12 232.281 174.690   1
   2   4  12 77.8283 119.318   1
   4  -4 -12 103209. 3305.98   1
  -4  -4  12 127066. 4717.93   1
   5 -12   5 809.794 392.341   1
   3  12  -5 30598.8 1838.80   1
   5 -12   3 31940.5 1733.22   1
   3 -12   5 31608.1 1716.20   1
   5 -12   1 96784.7 2637.35   1
  -5   1  12 96345.5 3549.47   1
   1  12  -5 98946.5 3211.09   1
   1 -12   5 101453. 3077.59   1
  -1   5  12 93768.4 2489.96   1
   1  -5  12 94004.0 3569.12   1
   5   1 -12 93612.6 3249.42   1
   5  -1 -12 94694.2 3073.98   1
   1   5  12 94196.8 2573.36   1
   1  -5 -12 98203.6 2688.30   1
   5 -12  -1 98342.7 2292.60   1
  -5  -1  12 93600.0 3653.50   1
  -1 -12   5 86629.2 3115.15   1
  -1  -5  12 99592.7 3607.70   1
  -1  12  -5 99298.2 3847.64   1
   5  -3 -12 33700.5 1655.36   1
  -5  -3  12 29940.8 2058.48   1
   3  -5 -12 32010.3 1443.03   1
   5  -5 -12 189.666 156.928   1
   4  12  -6 2.61864 85.5474   1
   4 -12   6 81.4221 56.7137   1
   2  12  -6 55560.7 2796.85   1
  -2   6  12 61127.1 2034.90   1
   2 -12   6 61105.2 2850.60   1
   0 -12   6 588.947 580.345   1
   0  12  -6 534.558 253.964   1
   0   6  12 482.078 170.919   1
   6   0 -12 524.956 287.193   1
  -2  12  -6 59541.6 2853.21   1
   2  -6 -12 56687.4 1997.01   1
   2   6  12 58129.1 2100.63   1
  -2 -12   6 60907.1 2791.78   1
   6  -2 -12 57457.5 2394.16   1
   6  -4 -12 156.143 90.1872   1
   4  -6 -12 528.627 263.357   1
   5 -12   7 22656.7 1772.60   1
   3 -12   7 69909.1 2834.97   1
   1  12  -7 25759.8 1828.82   1
  -1   7  12 28963.2 1421.99   1
   1 -12   7 27504.8 1705.90   1
  -1 -12   7 23981.9 1970.65   1
  -1  12  -7 26795.3 2180.11   1
   1   7  12 28819.2 1291.91   1
  -3  12  -7 62200.8 3042.26   1
  -3 -12   7 65083.9 3107.01   1
   7  -5 -12 22404.4 1359.42   1
   2 -12   8 240.339 157.393   1
   0 -12   8 123136. 4060.67   1
   0   8  12 135563. 2532.66   1
   2   8  12-157.995 131.722   1
   0  -1 -13 42985.1 2227.72   1
  -1  13   0 35874.5 1575.29   1
  -1   0 -13 36434.9 2239.62   1
   1  13   0 38495.0 1719.35   1
   0  13  -1 39164.9 1549.31   1
  -1   0  13 42585.3 2182.67   1
   0  13   1 37317.5 1453.16   1
   1   0 -13 43342.0 2466.60   1
   0  -1  13 41617.2 2303.77   1
   0   1  13 43410.9 2090.80   1
   0   1 -13 43658.0 2671.42   1
   1   0  13 41232.6 2133.52   1
   2  13  -1 92990.2 2499.66   1
   2  -1  13 96059.3 3314.89   1
   1 -13   2 91835.7 2812.36   1
   2 -13   1 81724.5 2397.56   1
   2   1 -13 88852.3 3191.20   1
  -2   1  13 94501.4 3109.72   1
   1   2 -13 93104.6 3299.51   1
  -1   2  13 95768.2 2962.52   1
   1  -2  13 90347.1 3315.30   1
   1   2  13 91985.7 2978.41   1
  -1   2 -13 85348.2 3587.01   1
   2   1  13 95467.3 3254.89   1
   1  13   2 79409.9 2076.84   1
  -2  -1  13 87473.5 3234.32   1
   2  -1 -13 93584.8 3050.59   1
  -1  -2  13 97445.7 3485.64   1
   1  -2 -13 89341.4 3477.67   1
  -1  13  -2 97565.0 2956.88   1
   2  13   1 94818.1 2219.04   1
   3  13  -2 25.2288 127.076   1
   2  -3  13 184.348 240.154   1
  -3   2  13 170.828 178.073   1
   2  13  -3 65.7545 125.754   1
  -2   3  13-140.385 154.995   1
   2 -13   3 104.738 140.786   1
   3  -2  13 4.27958 68.5890   1
   3 -13   2-7.06882 79.8483   1
   0  -3 -13 107948. 3180.39   1
   3   0  13 105837. 3928.62   1
   3   0 -13 97773.3 3228.25   1
   0 -13   3 84496.8 2887.31   1
  -3   0  13 84589.0 3650.60   1
   0  13  -3 104329. 2851.90   1
   0  -3  13 98156.2 4038.77   1
   0   3  13 102621. 3159.60   1
   2  -3 -13 227.954 210.097   1
  -3  -2  13 101.711 206.702   1
   3  -2 -13 296.795 191.631   1
  -2  -3  13-18.6714 259.042   1
   2   3  13-218.755 190.882   1
  -2  13  -3-69.6136 89.7749   1
   2  13   3 49.8141 38.6661   1
   3   2  13-81.6975 113.108   1
   3  13  -4 83322.8 2856.51   1
  -4   3  13 85766.2 2822.13   1
  -3   4  13 80000.3 2835.73   1
   3 -13   4 79670.7 2997.33   1
   4 -13   3 83486.7 2543.73   1
   4   1 -13 33615.2 2203.34   1
   1  13  -4 34109.2 1824.01   1
  -4   1  13 33263.1 1890.62   1
   1 -13   4 30978.5 1835.04   1
  -1   4  13 33843.1 1624.77   1
   4 -13   1 31718.3 1363.87   1
   1  -4 -13 29938.5 1729.01   1
   4  -1 -13 34567.4 2047.93   1
  -1 -13   4 28516.2 1740.05   1
  -4  -1  13 33705.0 2209.71   1
  -1  13  -4 30915.0 2097.97   1
   1   4  13 31951.2 1642.77   1
   4  -3 -13 83617.1 2775.93   1
   3   4  13 81599.5 2816.52   1
   5 -13   4 23103.2 1422.40   1
   4 -13   5 25578.7 1610.59   1
   5 -13   2 30290.0 1445.07   1
   2  13  -5 28397.1 1931.62   1
  -2   5  13 28080.6 1580.62   1
   2 -13   5 28157.0 1677.74   1
   5   0 -13 26107.4 1657.21   1
  -5   0  13 25254.1 1862.00   1
   0 -13   5 23119.1 1801.17   1
   0  13  -5 26543.4 1609.25   1
   0   5  13 25695.1 1512.72   1
  -2  13  -5 28016.6 1965.08   1
   5  -2 -13 31313.4 1807.37   1
   2   5  13 31094.7 1683.45   1
  -2 -13   5 25319.8 1880.86   1
   2  -5 -13 28064.2 1548.93   1
   5  -4 -13 23011.3 1480.92   1
   4  -5 -13 22900.5 1289.94   1
   5 -13   6 23744.0 1616.59   1
  -3   6  13-134.541 153.260   1
   6 -13   3-106.782 188.617   1
   3 -13   6-85.8881 129.931   1
   1  13  -6 71432.8 2887.95   1
  -1   6  13 65726.8 2078.04   1
   1 -13   6 67107.6 2784.57   1
  -1 -13   6 70474.1 3152.55   1
  -1  13  -6 67939.9 3397.65   1
   1   6  13 68390.4 2148.41   1
   6  -1 -13 66577.0 2724.67   1
   6  -3 -13 45.9627 45.3670   1
   4 -13   7 70.9148 79.3024   1
  -2   7  13 58459.4 2056.99   1
   2 -13   7 56376.1 2759.74   1
   0 -13   7-202.720 268.814   1
   0   7  13 87.1894 81.0285   1
   2   7  13 67144.9 2135.77   1
  -2 -13   7 60664.1 2987.45   1
   7  -4 -13 192.025 193.195   1
   0  14   0-182.709 153.247   1
   0   0  14 47.2107 141.075   1
  -1  -1 -14 20856.1 1808.82   1
   1  14  -1 26241.1 1354.10   1
  -1   1  14 26183.8 1668.17   1
   1  -1  14 25720.2 1768.95   1
  -1  14  -1 23670.8 1424.89   1
   1  14   1 23217.6 1105.40   1
  -1  -1  14 27500.4 1820.48   1
   1  -1 -14 23247.8 1926.08   1
   1   1  14 26125.5 1648.44   1
   2 -14   2 95.9911 146.149   1
  -2   2  14-214.341 234.271   1
   2  14  -2 56.7915 62.1768   1
   2   0  14 27111.1 1795.32   1
   2  14   0 25245.0 1262.82   1
   0  -2 -14 24235.4 1662.69   1
   0 -14   2 20126.6 1392.46   1
  -2   0  14 27493.7 1798.89   1
   2   0 -14 25371.1 1696.00   1
   0  14  -2 26417.8 1404.68   1
   0   2  14 27049.4 1830.98   1
   2  -2 -14 15.7032 149.998   1
   2  14   2 239.815 169.476   1
   2   2  14-39.5447 127.663   1
   3  14  -3 62580.1 2429.99   1
  -3   3  14 64990.3 2685.07   1
   3 -14   3 60100.1 2207.79   1
   1  14  -3 26824.3 1556.31   1
   1 -14   3 26754.6 1627.26   1
  -3   1  14 25399.5 1918.99   1
  -1   3  14 27249.5 1581.15   1
   3  14  -1 27781.6 1453.08   1
   1  -3 -14 26254.1 1744.29   1
   3   1  14 26757.0 1972.16   1
  -3  -1  14 24881.1 2157.83   1
   3  -1 -14 29061.7 1759.31   1
   3  14   1 21023.9 1199.67   1
   1   3  14 27978.6 1590.76   1
  -1  14  -3 29425.0 1732.50   1
   3   3  14 71931.0 2953.10   1
   3  -3 -14 63041.9 2458.84   1
   4  14  -4-12.8075 163.554   1
  -4   4  14 198.419 150.560   1
   4 -14   4-75.7230 181.129   1
   2  14  -4 75942.0 2963.93   1
  -4   2  14 79248.0 3005.26   1
  -2   4  14 79424.9 2829.82   1
   2 -14   4 74583.1 2625.66   1
  -4   0  14 150.345 167.462   1
   0 -14   4 26.1399 112.826   1
   0   4  14 148.205 178.486   1
   0  14  -4-14.4184 111.581   1
   2   4  14 77984.9 2586.83   1
  -2  14  -4 70733.9 2903.37   1
   4  -2 -14 75216.1 2729.82   1
   2  -4 -14 77850.5 2725.76   1
   4  -4 -14-216.176 167.747   1
   5 -14   5 346.163 195.313   1
   3  14  -5 16752.2 1398.40   1
  -3   5  14 19351.5 1279.55   1
   3 -14   5 15529.8 1451.02   1
  -5   1  14 54175.2 2754.25   1
   1  14  -5 55909.8 2517.37   1
   1 -14   5 47987.8 2460.81   1
  -1   5  14 57330.9 2108.42   1
   1   5  14 56568.9 2144.57   1
  -1  14  -5 57949.1 3032.90   1
   5  -3 -14 20253.2 1648.98   1
   6 -14   6 457.323 305.156   1
   4 -14   6 129633. 3945.05   1
  -2   6  14 285.775 217.866   1
   2 -14   6-138.995 187.646   1
   0 -14   6 2065.21 510.381   1
   0   6  14 2794.26 474.515   1
   0  14  -6 2163.76 518.498   1
  -2 -14   6 307.442 354.159   1
   2   6  14-2.15783 98.6616   1
   6  -2 -14 615.729 549.638   1
  -2  14  -6 134.829 195.591   1
   6  -4 -14 147787. 4029.88   1
   7  -3 -14 506.614 311.454   1
   0   1  15 59322.5 2889.52   1
   0  15  -1 48260.2 2282.54   1
   2  15  -1 43581.2 1961.53   1
   1  15  -2 43565.9 1817.95   1
  -2   1  15 48911.2 2556.67   1
  -1   2  15 46053.1 2217.82   1
   1  -2 -15 48022.2 2521.35   1
  -1  15  -2 45599.0 2091.66   1
   1   2  15 50001.6 2332.38   1
   3  15  -2 16691.1 1198.01   1
   2  15  -3 17551.8 1506.67   1
  -3   2  15 20380.2 1606.39   1
  -2   3  15 18518.8 1494.80   1
   0   3  15 18029.1 1498.45   1
   0  15  -3 15115.7 1405.50   1
   2   3  15 17354.1 1398.55   1
  -2  15  -3 18314.0 1464.66   1
   2  -3 -15 17754.4 1486.92   1
   3  15  -4 12198.4 1242.01   1
  -4   3  15 15254.9 1321.48   1
  -3   4  15 13772.3 1283.92   1
   1  15  -4 52620.2 2277.24   1
  -1   4  15 46897.2 2062.43   1
   1   4  15 45223.6 2074.47   1
  -1  15  -4 47456.5 2330.56   1
   3   4  15 14683.0 1369.59   1
   4  -3 -15 12863.2 1175.34   1
   3  -4 -15 13122.8 1397.61   1
  -4   5  15 50.0777 108.977   1
   2  15  -5-29.5223 179.914   1
  -5   2  15 465.816 459.451   1
  -2   5  15-30.8931 241.972   1
   2 -15   5 630.827 256.536   1
   0  15  -5 59.1825 96.9087   1
   0 -15   5 185.100 210.122   1
   0   5  15-100.852 112.142   1
   2   5  15 58.5418 117.934   1
  -2  15  -5 82.9456 82.1454   1
   3 -15   6 13870.3 1232.90   1
   1 -15   6 34398.0 2196.11   1
  -1 -15   6 30570.0 2063.03   1
   1   6  15 42969.1 1975.84   1
  -3   3  16 141.704 147.597   1
   3  16  -3 931.175 496.478   1
  -1   3  16 35612.0 1959.32   1
  -4   4  16 102830. 3405.98   1
   2  16  -4-51.0358 132.106   1
  -2   4  16-56.3149 154.001   1
   0  16  -4 1981.08 641.635   1
   0   4  16 1752.76 407.684   1
   2   4  16-16.2126 51.4272   1
  -1   5  16 35377.7 1889.01   1
  -1  16  -5 32345.9 2103.42   1
   1   5  16 33763.3 1933.55   1
   0   0   0    0.00    0.00   0

TITL la01_p01_s2_dom1_3 in I-43d
REM I-43d (#220 in standard setting)
CELL 0.29000   7.920842   7.920842   7.920842  90.0000  90.0000  90.0000
ZERR    6.00   0.000500   0.000500   0.000500   0.0000   0.0000   0.0000
LATT -2
SYMM -x+1/2,-y, z+1/2
SYMM -x, y+1/2,-z+1/2
SYMM  x+1/2,-y+1/2,-z
SYMM  z, x, y
SYMM  z+1/2,-x+1/2,-y
SYMM -z+1/2,-x, y+1/2
SYMM -z, x+1/2,-y+1/2
SYMM  y, z, x
SYMM -y, z+1/2,-x+1/2
SYMM  y+1/2,-z+1/2,-x
SYMM -y+1/2,-z, x+1/2
SYMM  y+1/4, x+1/4, z+1/4
SYMM -y+1/4,-x+3/4, z+3/4
SYMM  y+3/4,-x+1/4,-z+3/4
SYMM -y+3/4, x+3/4,-z+1/4
SYMM  x+1/4, z+1/4, y+1/4
SYMM -x+3/4, z+3/4,-y+1/4
SYMM -x+1/4,-z+3/4, y+3/4
SYMM  x+3/4,-z+1/4,-y+3/4
SYMM  z+1/4, y+1/4, x+1/4
SYMM  z+3/4,-y+1/4,-x+3/4
SYMM -z+3/4, y+3/4,-x+1/4
SYMM -z+1/4,-y+3/4, x+3/4
SFAC C Dy
UNIT 18.00 12.00
TREF
HKLF 4
END
;
_shelx_hkl_checksum              79324
_olex2_submission_special_instructions 'No special instructions were received'
_oxdiff_exptl_absorpt_empirical_details 
;
Empirical correction (ABSPACK) includes:
- Absorption correction using spherical harmonics
- Frame scaling
- Detector area scaling
;
_oxdiff_exptl_absorpt_empirical_full_max 1.489
_oxdiff_exptl_absorpt_empirical_full_min 0.779
loop_
_twin_individual_id
_twin_individual_mass_fraction_refined
1 1.3(9)
2 -0.3(9)

# start Validation Reply Form
_vrf_PLAT029_Dy2C3_19GPa         
;
PROBLEM: _diffrn_measured_fraction_theta_full value Low .      0.889 Why?  
RESPONSE: This measurement was performed at high pressure which, due to 
the high pressure apparatus, limits the theta range. Indeed, the diamond 
anvil cell metallic body typically shadows more than 60% of the reflections.
;
# end Validation Reply Form
