# Supplementary material for: High-pressure synthesis of dysprosium carbides
Source: Front Chem. 2023 Jun 13;11:1210081. doi: 10.3389/fchem.2023.1210081 (PMC10296199; doi:10.3389/fchem.2023.1210081)
Supplement: Supplementary file 2 [file DataSheet2.zip › Dy3C2_55GPa_CCDC_2248679.cif]

####################################################################### 
# 
# This file contains crystal structure data downloaded from the 
# Cambridge Structural Database (CSD) hosted by the Cambridge 
# Crystallographic Data Centre (CCDC).
# 
# Full information about CCDC data access policies and citation 
# guidelines are available at http://www.ccdc.cam.ac.uk/access/V1 
# 
# Audit and citation data items may have been added by the CCDC. 
# Please retain this information to preserve the provenance of 
# this file and to allow appropriate attribution of the data. 
# 
#######################################################################

data_Dy3C2_55GPa
_database_code_depnum_ccdc_archive 'CCDC 2248679'
loop_
_audit_author_name
_audit_author_address
'Fariia Iasmin Akbar'
;Bayerisches Geoinstitut, University of Bayreuth
Germany
;
_audit_update_record             
;
2023-03-14 deposited with the CCDC.	2023-06-01 downloaded from the CCDC.
;
_audit_creation_date             2023-02-14
_audit_creation_method           
;
Olex2 1.5
(compiled 2022.04.07 svn.rca3783a0 for OlexSys, GUI svn.r6498)
;
_shelx_SHELXL_version_number     2014/7
_audit_contact_author_address    ?
_audit_contact_author_email      ?
_audit_contact_author_name       'Fariia Iasmin Akbar'
_audit_contact_author_phone      ?
_publ_contact_author_id_orcid    ?
_publ_section_references         
;
Dolomanov, O.V., Bourhis, L.J., Gildea, R.J, Howard, J.A.K. & Puschmann, H.
 (2009), J. Appl. Cryst. 42, 339-341.

Sheldrick, G.M. (2015). Acta Cryst. A71, 3-8.

Sheldrick, G.M. (2015). Acta Cryst. C71, 3-8.
;
_chemical_name_common            'Dysprosium carbide (3/2)'
_chemical_name_systematic        Dy3C2
_chemical_formula_moiety         'C2 Dy3'
_chemical_formula_sum            'C2 Dy3'
_chemical_formula_weight         511.52
_chemical_melting_point          ?
_chemical_oxdiff_formula         'Dy3 C2'
loop_
_atom_type_symbol
_atom_type_description
_atom_type_scat_dispersion_real
_atom_type_scat_dispersion_imag
_atom_type_scat_source
C C -0.0021 0.0002 'International Tables Vol C Tables 4.2.6.8 and 6.1.1.4'
Dy Dy -1.9681 0.8903 'International Tables Vol C Tables 4.2.6.8 and 6.1.1.4'

_shelx_space_group_comment       
;
The symmetry employed for this shelxl refinement is uniquely defined
by the following loop, which should always be used as a source of
symmetry information in preference to the above space-group names.
They are only intended as comments.
;
_space_group_crystal_system      tetragonal
_space_group_IT_number           127
_space_group_name_H-M_alt        'P 4/m b m'
_space_group_name_Hall           '-P 4 2ab'
loop_
_space_group_symop_operation_xyz
'x, y, z'
'-x, -y, z'
'-y, x, z'
'y, -x, z'
'-x+1/2, y+1/2, -z'
'x+1/2, -y+1/2, -z'
'y+1/2, x+1/2, -z'
'-y+1/2, -x+1/2, -z'
'-x, -y, -z'
'x, y, -z'
'y, -x, -z'
'-y, x, -z'
'x-1/2, -y-1/2, z'
'-x-1/2, y-1/2, z'
'-y-1/2, -x-1/2, z'
'y-1/2, x-1/2, z'

_cell_length_a                   5.9896(13)
_cell_length_b                   5.9896(13)
_cell_length_c                   3.3880(12)
_cell_angle_alpha                90
_cell_angle_beta                 90
_cell_angle_gamma                90
_cell_volume                     121.55(7)
_cell_formula_units_Z            2
_cell_measurement_reflns_used    134
_cell_measurement_temperature    293
_cell_measurement_theta_max      17.0310
_cell_measurement_theta_min      3.0430
_shelx_estimated_absorpt_T_max   0.984
_shelx_estimated_absorpt_T_min   0.984
_exptl_absorpt_coefficient_mu    8.272
_exptl_absorpt_correction_T_max  1.00000
_exptl_absorpt_correction_T_min  0.14083
_exptl_absorpt_correction_type   multi-scan
_exptl_absorpt_process_details   
;
CrysAlisPro 1.171.41.120a (Rigaku Oxford Diffraction, 2021)
Empirical absorption correction using spherical harmonics,
implemented in SCALE3 ABSPACK scaling algorithm.
;
_exptl_absorpt_special_details   ?
_exptl_crystal_colour            black
_exptl_crystal_colour_primary    black
_exptl_crystal_density_diffrn    13.977
_exptl_crystal_density_meas      ?
_exptl_crystal_density_method    ?
_exptl_crystal_description       irregular
_exptl_crystal_F_000             420
_exptl_crystal_preparation       'High-pressure high-temperature synthesis'
_exptl_crystal_recrystallization_method ?
_exptl_crystal_size_max          0.002
_exptl_crystal_size_mid          0.002
_exptl_crystal_size_min          0.002
_exptl_transmission_factor_max   ?
_exptl_transmission_factor_min   ?
_diffrn_reflns_av_R_equivalents  0.0242
_diffrn_reflns_av_unetI/netI     0.0264
_diffrn_reflns_Laue_measured_fraction_full 0.644
_diffrn_reflns_Laue_measured_fraction_max 0.490
_diffrn_reflns_limit_h_max       9
_diffrn_reflns_limit_h_min       -11
_diffrn_reflns_limit_k_max       12
_diffrn_reflns_limit_k_min       -7
_diffrn_reflns_limit_l_max       7
_diffrn_reflns_limit_l_min       -6
_diffrn_reflns_number            405
_diffrn_reflns_point_group_measured_fraction_full 0.644
_diffrn_reflns_point_group_measured_fraction_max 0.490
_diffrn_reflns_theta_full        9.825
_diffrn_reflns_theta_max         18.203
_diffrn_reflns_theta_min         1.924
_diffrn_ambient_temperature      293
_diffrn_detector                 'Hybrid Pixel Array Detector'
_diffrn_detector_area_resol_mean 13.3333
_diffrn_measured_fraction_theta_full 0.644
_diffrn_measured_fraction_theta_max 0.490
_diffrn_measurement_details      
;
List of Runs (angles in degrees, time in seconds):

  # Type    Start    End  Width  t~exp~   \w     \q     \k     \f   Frames
#--------------------------------------------------------------------------
  1  \w     -6.50  36.00   0.50    3.00    --    0.00   0.00   0.00   85
;
_diffrn_measurement_device       'abstract diffractometer'
_diffrn_measurement_device_type  
'esperanto-CrysAlisPro-abstract goniometer imported esperanto images'
_diffrn_measurement_method       '\w scans'
_diffrn_orient_matrix_type       
'CrysAlisPro convention (1999,Acta A55,543-557)'
_diffrn_orient_matrix_UB_11      -0.0350398000
_diffrn_orient_matrix_UB_12      0.0312514000
_diffrn_orient_matrix_UB_13      0.0116736000
_diffrn_orient_matrix_UB_21      0.0269823000
_diffrn_orient_matrix_UB_22      0.0236014000
_diffrn_orient_matrix_UB_23      0.0555893000
_diffrn_orient_matrix_UB_31      0.0173052000
_diffrn_orient_matrix_UB_32      0.0268148000
_diffrn_orient_matrix_UB_33      -0.0618361000
_diffrn_radiation_monochromator  synchrotron
_diffrn_radiation_probe          x-ray
_diffrn_radiation_type           synchrotron
_diffrn_radiation_wavelength     0.2844
_diffrn_source                   synchrotron
_reflns_Friedel_coverage         0.000
_reflns_Friedel_fraction_full    .
_reflns_Friedel_fraction_max     .
_reflns_number_gt                157
_reflns_number_total             197
_reflns_special_details          
;
 Reflections were merged by SHELXL according to the crystal
 class for the calculation of statistics and refinement.
 
 _reflns_Friedel_fraction is defined as the number of unique
 Friedel pairs measured divided by the number that would be
 possible theoretically, ignoring centric projections and
 systematic absences.
;
_reflns_threshold_expression     'I > 2\s(I)'
_computing_cell_refinement       'CrysAlisPro 1.171.41.120a (Rigaku OD, 2021)'
_computing_data_collection       'CrysAlisPro 1.171.41.120a (Rigaku OD, 2021)'
_computing_data_reduction        'CrysAlisPro 1.171.41.120a (Rigaku OD, 2021)'
_computing_molecular_graphics    'Olex2 1.5 (Dolomanov et al., 2009)'
_computing_publication_material  'Olex2 1.5 (Dolomanov et al., 2009)'
_computing_structure_refinement  'SHELXL 2014/7 (Sheldrick, 2015)'
_computing_structure_solution    'SHELXT 2014/5 (Sheldrick, 2014)'
_refine_diff_density_max         7.697
_refine_diff_density_min         -4.298
_refine_diff_density_rms         1.138
_refine_ls_extinction_coef       .
_refine_ls_extinction_method     none
_refine_ls_goodness_of_fit_ref   1.093
_refine_ls_hydrogen_treatment    undef
_refine_ls_matrix_type           full
_refine_ls_number_parameters     11
_refine_ls_number_reflns         197
_refine_ls_number_restraints     0
_refine_ls_R_factor_all          0.0738
_refine_ls_R_factor_gt           0.0592
_refine_ls_restrained_S_all      1.093
_refine_ls_shift/su_max          0.000
_refine_ls_shift/su_mean         0.000
_refine_ls_structure_factor_coef Fsqd
_refine_ls_weighting_details     
'w=1/[\s^2^(Fo^2^)+(0.1051P)^2^] where P=(Fo^2^+2Fc^2^)/3'
_refine_ls_weighting_scheme      calc
_refine_ls_wR_factor_gt          0.1498
_refine_ls_wR_factor_ref         0.1572
_refine_special_details          ?
_olex2_refinement_description    
;
;
_atom_sites_solution_hydrogens   .
_atom_sites_solution_primary     dual
_atom_sites_solution_secondary   ?
loop_
_atom_site_label
_atom_site_type_symbol
_atom_site_fract_x
_atom_site_fract_y
_atom_site_fract_z
_atom_site_U_iso_or_equiv
_atom_site_adp_type
_atom_site_occupancy
_atom_site_site_symmetry_order
_atom_site_calc_flag
_atom_site_refinement_flags_posn
_atom_site_refinement_flags_adp
_atom_site_refinement_flags_occupancy
_atom_site_disorder_assembly
_atom_site_disorder_group
Dy1 Dy 0.0000 0.0000 0.5000 0.0164(4) Uani 1 8 d S T P . .
Dy2 Dy 0.18222(14) 0.68222(14) 0.0000 0.0144(3) Uani 1 4 d S T P . .
C1 C 0.089(2) 0.411(2) 0.5000 0.015(3) Uani 1 4 d S T P . .

loop_
_atom_site_aniso_label
_atom_site_aniso_U_11
_atom_site_aniso_U_22
_atom_site_aniso_U_33
_atom_site_aniso_U_23
_atom_site_aniso_U_13
_atom_site_aniso_U_12
Dy1 0.0138(4) 0.0138(4) 0.0216(6) 0.000 0.000 0.000
Dy2 0.0118(3) 0.0118(3) 0.0196(5) 0.000 0.000 -0.0008(2)
C1 0.012(5) 0.012(5) 0.020(7) 0.000 0.000 0.004(5)

_geom_special_details            
;
 All esds (except the esd in the dihedral angle between two l.s. planes)
 are estimated using the full covariance matrix.  The cell esds are taken
 into account individually in the estimation of esds in distances, angles
 and torsion angles; correlations between esds in cell parameters are only
 used when they are defined by crystal symmetry.  An approximate (isotropic)
 treatment of cell esds is used for estimating esds involving l.s. planes.
;
loop_
_geom_bond_atom_site_label_1
_geom_bond_atom_site_label_2
_geom_bond_distance
_geom_bond_site_symmetry_2
_geom_bond_publ_flag
Dy1 Dy2 2.7719(6) 11_455 ?
Dy1 Dy2 2.7719(6) 1_545 ?
Dy1 Dy2 2.7719(6) 3_656 ?
Dy1 Dy2 2.7719(6) 9_565 ?
Dy1 Dy2 2.7719(6) 1_546 ?
Dy1 Dy2 2.7719(6) 9_566 ?
Dy1 Dy2 2.7719(6) 11_456 ?
Dy1 Dy2 2.7719(6) 3_655 ?
Dy1 C1 2.519(11) 9_556 ?
Dy1 C1 2.519(11) . ?
Dy1 C1 2.519(11) 11_556 ?
Dy1 C1 2.519(11) 3 ?
Dy2 Dy1 2.7719(6) 5 ?
Dy2 Dy1 2.7719(6) 1_564 ?
Dy2 Dy1 2.7719(6) 5_556 ?
Dy2 Dy1 2.7719(6) 1_565 ?
Dy2 Dy2 3.087(2) 9_565 ?
Dy2 Dy2 3.1029(8) 3_655 ?
Dy2 C1 2.413(6) 1_554 ?
Dy2 C1 2.574(16) 11_565 ?
Dy2 C1 2.413(6) . ?
Dy2 C1 2.574(16) 11_566 ?
Dy2 C1 2.413(6) 9_565 ?
Dy2 C1 2.413(6) 9_566 ?
C1 Dy1 2.519(11) 5_556 ?
C1 Dy2 2.413(6) 1_556 ?
C1 Dy2 2.413(6) 9_566 ?
C1 Dy2 2.413(6) 9_565 ?
C1 Dy2 2.574(16) 3_655 ?
C1 Dy2 2.574(16) 3_656 ?
C1 C1 1.51(4) 9_566 ?

loop_
_geom_angle_atom_site_label_1
_geom_angle_atom_site_label_2
_geom_angle_atom_site_label_3
_geom_angle
_geom_angle_site_symmetry_1
_geom_angle_site_symmetry_3
_geom_angle_publ_flag
Dy2 Dy1 Dy2 180.0 11_455 3_656 ?
Dy2 Dy1 Dy2 68.070(13) 1_545 3_655 ?
Dy2 Dy1 Dy2 111.930(13) 1_545 11_456 ?
Dy2 Dy1 Dy2 75.34(2) 9_566 9_565 ?
Dy2 Dy1 Dy2 75.34(2) 11_455 11_456 ?
Dy2 Dy1 Dy2 68.070(13) 11_456 1_546 ?
Dy2 Dy1 Dy2 75.34(2) 3_656 3_655 ?
Dy2 Dy1 Dy2 111.930(13) 3_656 9_565 ?
Dy2 Dy1 Dy2 111.930(13) 9_566 3_655 ?
Dy2 Dy1 Dy2 68.070(13) 3_656 1_546 ?
Dy2 Dy1 Dy2 104.66(2) 3_656 11_456 ?
Dy2 Dy1 Dy2 111.930(13) 3_655 1_546 ?
Dy2 Dy1 Dy2 104.66(2) 11_455 3_655 ?
Dy2 Dy1 Dy2 68.070(13) 11_455 9_565 ?
Dy2 Dy1 Dy2 111.930(13) 11_455 9_566 ?
Dy2 Dy1 Dy2 68.070(13) 11_455 1_545 ?
Dy2 Dy1 Dy2 68.070(13) 3_655 9_565 ?
Dy2 Dy1 Dy2 111.930(13) 11_456 9_565 ?
Dy2 Dy1 Dy2 68.070(13) 3_656 9_566 ?
Dy2 Dy1 Dy2 111.930(13) 11_455 1_546 ?
Dy2 Dy1 Dy2 75.34(2) 1_545 1_546 ?
Dy2 Dy1 Dy2 104.66(2) 9_566 1_546 ?
Dy2 Dy1 Dy2 180.00(3) 1_545 9_566 ?
Dy2 Dy1 Dy2 111.930(13) 3_656 1_545 ?
Dy2 Dy1 Dy2 180.0 9_565 1_546 ?
Dy2 Dy1 Dy2 68.070(13) 9_566 11_456 ?
Dy2 Dy1 Dy2 180.0 3_655 11_456 ?
Dy2 Dy1 Dy2 104.66(2) 1_545 9_565 ?
C1 Dy1 Dy2 122.0(3) 9_556 3_655 ?
C1 Dy1 Dy2 58.0(3) 9_556 11_456 ?
C1 Dy1 Dy2 126.0(3) . 1_546 ?
C1 Dy1 Dy2 122.0(3) . 11_456 ?
C1 Dy1 Dy2 54.0(3) 3 11_456 ?
C1 Dy1 Dy2 122.0(3) 9_556 3_656 ?
C1 Dy1 Dy2 122.0(3) . 11_455 ?
C1 Dy1 Dy2 122.0(3) 11_556 9_565 ?
C1 Dy1 Dy2 126.0(3) 11_556 11_456 ?
C1 Dy1 Dy2 122.0(3) 3 1_545 ?
C1 Dy1 Dy2 122.0(3) 3 1_546 ?
C1 Dy1 Dy2 58.0(3) 11_556 1_546 ?
C1 Dy1 Dy2 54.0(3) 3 11_455 ?
C1 Dy1 Dy2 54.0(3) . 9_566 ?
C1 Dy1 Dy2 58.0(3) . 3_655 ?
C1 Dy1 Dy2 54.0(3) 11_556 3_655 ?
C1 Dy1 Dy2 54.0(3) . 9_565 ?
C1 Dy1 Dy2 54.0(3) 9_556 1_545 ?
C1 Dy1 Dy2 58.0(3) 9_556 11_455 ?
C1 Dy1 Dy2 58.0(3) 11_556 1_545 ?
C1 Dy1 Dy2 126.0(3) . 1_545 ?
C1 Dy1 Dy2 54.0(3) 9_556 1_546 ?
C1 Dy1 Dy2 126.0(3) 9_556 9_566 ?
C1 Dy1 Dy2 126.0(3) 3 3_655 ?
C1 Dy1 Dy2 58.0(3) 3 9_566 ?
C1 Dy1 Dy2 54.0(3) 11_556 3_656 ?
C1 Dy1 Dy2 58.0(3) . 3_656 ?
C1 Dy1 Dy2 122.0(3) 11_556 9_566 ?
C1 Dy1 Dy2 126.0(3) 9_556 9_565 ?
C1 Dy1 Dy2 126.0(3) 3 3_656 ?
C1 Dy1 Dy2 58.0(3) 3 9_565 ?
C1 Dy1 Dy2 126.0(3) 11_556 11_455 ?
C1 Dy1 C1 90.000(1) 9_556 3 ?
C1 Dy1 C1 180.0 9_556 . ?
C1 Dy1 C1 90.0 3 . ?
C1 Dy1 C1 180.0 11_556 3 ?
C1 Dy1 C1 90.0 9_556 11_556 ?
C1 Dy1 C1 90.000(1) 11_556 . ?
Dy1 Dy2 Dy1 99.63(2) 5_556 1_565 ?
Dy1 Dy2 Dy1 156.09(5) 1_565 5 ?
Dy1 Dy2 Dy1 75.34(2) 1_565 1_564 ?
Dy1 Dy2 Dy1 75.34(2) 5_556 5 ?
Dy1 Dy2 Dy1 156.09(5) 5_556 1_564 ?
Dy1 Dy2 Dy1 99.63(2) 5 1_564 ?
Dy1 Dy2 Dy2 139.97(2) 1_565 3_655 ?
Dy1 Dy2 Dy2 55.965(6) 5 3_655 ?
Dy1 Dy2 Dy2 55.965(7) 5_556 3_655 ?
Dy1 Dy2 Dy2 101.95(2) 1_565 9_565 ?
Dy1 Dy2 Dy2 101.95(2) 5 9_565 ?
Dy1 Dy2 Dy2 139.97(2) 1_564 3_655 ?
Dy1 Dy2 Dy2 101.95(2) 1_564 9_565 ?
Dy1 Dy2 Dy2 101.95(2) 5_556 9_565 ?
Dy2 Dy2 Dy2 60.17(3) 9_565 3_655 ?
C1 Dy2 Dy1 86.7(4) 9_565 5 ?
C1 Dy2 Dy1 56.07(12) 11_565 1_564 ?
C1 Dy2 Dy1 143.2(4) 1_554 1_565 ?
C1 Dy2 Dy1 108.8(4) 9_566 1_564 ?
C1 Dy2 Dy1 143.2(4) 9_565 5_556 ?
C1 Dy2 Dy1 86.7(4) 9_566 5_556 ?
C1 Dy2 Dy1 104.26(19) 11_566 5 ?
C1 Dy2 Dy1 86.7(4) . 1_565 ?
C1 Dy2 Dy1 108.8(4) 9_565 1_565 ?
C1 Dy2 Dy1 104.26(19) 11_566 1_564 ?
C1 Dy2 Dy1 56.07(12) 11_566 1_565 ?
C1 Dy2 Dy1 108.8(4) . 5 ?
C1 Dy2 Dy1 57.6(3) 9_565 1_564 ?
C1 Dy2 Dy1 57.6(3) . 5_556 ?
C1 Dy2 Dy1 108.8(5) 1_554 5_556 ?
C1 Dy2 Dy1 57.6(3) 1_554 5 ?
C1 Dy2 Dy1 143.2(4) . 1_564 ?
C1 Dy2 Dy1 104.26(19) 11_565 5_556 ?
C1 Dy2 Dy1 56.07(12) 11_566 5_556 ?
C1 Dy2 Dy1 57.6(3) 9_566 1_565 ?
C1 Dy2 Dy1 56.07(12) 11_565 5 ?
C1 Dy2 Dy1 143.2(4) 9_566 5 ?
C1 Dy2 Dy1 86.7(4) 1_554 1_564 ?
C1 Dy2 Dy1 104.26(19) 11_565 1_565 ?
C1 Dy2 Dy2 50.23(13) . 9_565 ?
C1 Dy2 Dy2 138.8(3) 11_566 9_565 ?
C1 Dy2 Dy2 50.23(13) 9_566 9_565 ?
C1 Dy2 Dy2 111.99(11) 11_566 3_655 ?
C1 Dy2 Dy2 50.23(13) 9_565 9_565 ?
C1 Dy2 Dy2 53.9(4) 1_554 3_655 ?
C1 Dy2 Dy2 50.23(13) 1_554 9_565 ?
C1 Dy2 Dy2 87.3(4) 9_566 3_655 ?
C1 Dy2 Dy2 111.99(11) 11_565 3_655 ?
C1 Dy2 Dy2 138.8(3) 11_565 9_565 ?
C1 Dy2 Dy2 53.9(4) . 3_655 ?
C1 Dy2 Dy2 87.3(4) 9_565 3_655 ?
C1 Dy2 C1 91.1(3) . 11_566 ?
C1 Dy2 C1 89.2(3) . 1_554 ?
C1 Dy2 C1 36.4(9) 1_554 9_565 ?
C1 Dy2 C1 160.7(3) 1_554 11_566 ?
C1 Dy2 C1 91.1(3) 9_566 11_566 ?
C1 Dy2 C1 100.5(3) . 9_565 ?
C1 Dy2 C1 36.4(9) . 9_566 ?
C1 Dy2 C1 160.7(3) 9_565 11_566 ?
C1 Dy2 C1 100.5(3) 1_554 9_566 ?
C1 Dy2 C1 91.1(3) 9_565 11_565 ?
C1 Dy2 C1 89.2(3) 9_565 9_566 ?
C1 Dy2 C1 91.1(3) 1_554 11_565 ?
C1 Dy2 C1 82.3(6) 11_566 11_565 ?
C1 Dy2 C1 160.7(3) 9_566 11_565 ?
C1 Dy2 C1 160.7(3) . 11_565 ?
Dy1 C1 Dy1 114.5(8) . 5_556 ?
Dy1 C1 Dy2 66.0(4) 5_556 3_656 ?
Dy1 C1 Dy2 66.0(4) 5_556 3_655 ?
Dy1 C1 Dy2 66.0(4) . 3_655 ?
Dy1 C1 Dy2 66.0(4) . 3_656 ?
Dy2 C1 Dy1 135.0(3) . . ?
Dy2 C1 Dy1 135.0(3) 1_556 . ?
Dy2 C1 Dy1 135.0(3) 9_565 5_556 ?
Dy2 C1 Dy1 68.37(9) . 5_556 ?
Dy2 C1 Dy1 68.37(9) 9_565 . ?
Dy2 C1 Dy1 68.37(9) 1_556 5_556 ?
Dy2 C1 Dy1 68.37(9) 9_566 . ?
Dy2 C1 Dy1 135.0(3) 9_566 5_556 ?
Dy2 C1 Dy2 82.3(6) 3_655 3_656 ?
Dy2 C1 Dy2 76.89(19) . 3_655 ?
Dy2 C1 Dy2 76.89(19) 1_556 3_656 ?
Dy2 C1 Dy2 134.2(5) . 3_656 ?
Dy2 C1 Dy2 143.6(9) . 9_566 ?
Dy2 C1 Dy2 89.2(3) 9_565 9_566 ?
Dy2 C1 Dy2 76.89(19) 9_566 3_656 ?
Dy2 C1 Dy2 134.2(5) 9_566 3_655 ?
Dy2 C1 Dy2 89.2(3) . 1_556 ?
Dy2 C1 Dy2 76.89(19) 9_565 3_655 ?
Dy2 C1 Dy2 79.5(3) . 9_565 ?
Dy2 C1 Dy2 134.2(5) 9_565 3_656 ?
Dy2 C1 Dy2 134.2(5) 1_556 3_655 ?
Dy2 C1 Dy2 79.5(3) 1_556 9_566 ?
Dy2 C1 Dy2 143.6(9) 1_556 9_565 ?
C1 C1 Dy1 122.8(4) 9_566 5_556 ?
C1 C1 Dy1 122.8(4) 9_566 . ?
C1 C1 Dy2 71.8(5) 9_566 . ?
C1 C1 Dy2 71.8(5) 9_566 9_566 ?
C1 C1 Dy2 138.8(3) 9_566 3_656 ?
C1 C1 Dy2 71.8(5) 9_566 9_565 ?
C1 C1 Dy2 71.8(5) 9_566 1_556 ?
C1 C1 Dy2 138.8(3) 9_566 3_655 ?

_shelx_res_file                  
;
    la04_p02_s3_smart_ph_s_dom3_(1.50mask,60-144frames).res created by SHELXL-2014/7

TITL la04_p02_s3_smart_ph_s_dom3_(1.50mask,60-144frames)_a.res in P4/mbm
REM Old TITL la04_p02_s3_smart_ph_s_dom3_(1 in P4/mbm
REM SHELXT solution in P4/mbm
REM R1 0.386, Rweak 0.001, Alpha 0.044, Orientation as input
REM Formula found by SHELXT: Dy
CELL 0.2844 5.9896 5.9896 3.388 90 90 90
ZERR 2 0.0013 0.0013 0.0012 0 0 0
LATT 1
SYMM -X,-Y,+Z
SYMM -Y,+X,+Z
SYMM +Y,-X,+Z
SYMM 0.5-X,0.5+Y,-Z
SYMM 0.5+X,0.5-Y,-Z
SYMM 0.5+Y,0.5+X,-Z
SYMM 0.5-Y,0.5-X,-Z
SFAC C Dy
DISP C -0.0021 0.0002 3.97
DISP Dy -1.9681 0.8903 1673.1371
UNIT 4 6

L.S. 34
PLAN  5
SIZE 0.002 0.002 0.002
TEMP 19.85
CONF
LIST 6
MORE -1
fmap 2 53
acta
OMIT 4 4 2
OMIT 1 2 0
OMIT 7 8 1
OMIT 5 11 1
REM <olex2.extras>
REM <HklSrc
REM  "%.\\la04_p02_s3_smart_ph_s_dom3_(1.50%20mask,%2060-144%20frames).hkl">
REM </olex2.extras>

WGHT    0.105100
FVAR       0.09563
DY1   2    0.000000    0.000000    0.500000    10.12500    0.01375    0.01375 =
         0.02160    0.00000    0.00000    0.00000
DY2   2    0.182225    0.682225    0.000000    10.25000    0.01176    0.01176 =
         0.01959    0.00000    0.00000   -0.00078
C1    1    0.089044    0.410956    0.500000    10.25000    0.01184    0.01184 =
         0.02001    0.00000    0.00000    0.00449
HKLF 4

REM  la04_p02_s3_smart_ph_s_dom3_(1.50mask,60-144frames)_a.res in P4/mbm
REM R1 =  0.0592 for     157 Fo > 4sig(Fo)  and  0.0738 for all     197 data
REM     11 parameters refined using      0 restraints

END

WGHT      0.1051      0.0000

REM Highest difference peak  7.697,  deepest hole -4.298,  1-sigma level  1.138
Q1    1   0.0000  0.0000  0.3027  10.25000  0.05    7.70
Q2    1   0.1820  0.6820  0.1862  10.50000  0.05    6.33
Q3    1   0.1351 -0.1466  0.5000  10.50000  0.05    4.18
Q4    1   0.3179  0.8179  0.0000  10.25000  0.05    4.09
Q5    1   0.2132  0.2868  0.5000  10.25000  0.05    3.64
;
_shelx_res_checksum              63978
_shelx_hkl_file                  
;
   0   0   3   22.20    0.61
   0   0   5    6.40    0.64
   0   0   6   10.81    0.72
   0   0   7    0.29    0.56
   1   0   1    0.34    0.10
  -1   0  -1    0.22    0.11
   0  -1   2    0.23    0.16
   1   0   2   -0.12    0.22
   0  -1   3   -0.08    0.30
   1   0   3    0.28    0.37
   0  -1   4    0.72    0.42
   1   0   5   -0.43    0.58
  -1   0   5    0.41    1.01
   0   1   5   -0.13    1.12
   0   1   6    0.06    0.87
  -1   0   6    0.08    0.73
   0  -1   6   -0.09    0.50
   1   0   6   -0.11    0.55
   0   1   7    0.36    0.76
  -1   0   7   -0.07    0.61
   1   0   7    0.19    0.58
  -1  -1   0   44.78    0.16
   1   1   0   44.53    0.15
   1   1   1  176.58    0.51
  -1   1  -2   13.39    0.25
   1  -1   2   13.53    0.25
   1   1   2   13.95    0.44
   1  -1   3   39.98    0.41
   1   1   3   38.84    0.72
   1   1   4    3.78    0.65
  -1  -1   4    3.03    0.58
   1   1   5    5.67    0.70
  -1  -1   5    7.02    0.56
   1  -1   5    7.09    0.50
   1   1   6    0.82    0.75
  -1  -1   6    0.40    0.48
   1  -1   6    0.19    0.57
  -1   1   6    0.55    1.13
   1  -1   7    0.07    0.52
   1   1   7    0.30    0.70
   2   0   1  491.40    0.70
  -2   0  -2    2.86    0.32
   2   0   2    3.20    0.25
   0   2  -2    3.11    0.17
   2   0   3  128.40    0.59
  -2   0  -3  129.98    1.05
   0  -2   3  128.92    0.49
   0  -2   4    0.74    0.40
   2   0   4    1.18    0.43
   2   0   5   25.35    0.64
   0  -2   5   25.57    0.51
  -2   0   6    0.45    0.96
   0  -2   6   -0.03    0.50
   0   2   6    0.92    1.36
   0   2   7    1.41    1.01
   2   0   7    2.64    0.62
   2   1   0  286.91    0.45
  -2  -1   0  286.91    0.46
  -2  -1  -2   74.81    0.65
  -2   1  -2   73.34    0.39
   2   1   2   74.26    0.43
   2  -1   3   45.65    0.48
  -1   2  -3   45.20    0.49
   2   1   3   45.68    0.53
  -2   1  -3   43.97    0.57
  -2   1  -4   20.99    1.28
  -1  -2   4   22.03    0.40
   1  -2   4   22.64    0.52
   1   2   4   18.73    1.09
   2   1   4   18.43    0.58
  -2  -1   5    8.72    0.78
  -1  -2   5   10.22    0.44
   2  -1   5    9.56    0.60
   2   1   6    2.54    0.67
   2  -1   6    2.57    0.66
   1  -2   6    3.91    0.59
   1   2   6    1.08    0.99
  -2  -1   6    2.83    0.58
   2  -1   7    0.72    0.63
  -1   2   7    0.34    1.36
  -2   1   7    1.19    1.07
  -2  -2   0  371.35    0.82
   2   2   0  371.15    0.60
   2   2   2  160.92    0.71
   2   2   3    0.08    0.53
  -2   2  -3   -0.22    0.32
  -2   2  -4   34.94    0.83
  -2  -2   4   35.12    0.52
   2   2   5    0.00    0.75
  -2  -2   5   -0.05    0.43
  -2  -2   6    4.58    0.36
   2   2   6    2.95    0.84
  -3   0  -2   -0.19    0.29
   3   0   2    0.05    0.30
   0   3  -3   -0.04    0.35
  -3   0  -3    0.12    0.48
  -3   0  -4    2.17    1.16
   3   0   4    0.53    0.44
   0   3   6    0.62    1.78
   3   0   6    0.25    0.63
  -3  -1  -1    2.83    0.23
  -3  -1  -2  119.84    0.63
   3   1   2  119.16    0.48
  -3   1  -3    0.69    0.39
  -1   3  -3    0.20    0.26
   3  -1   4   30.78    0.62
   3   1   4   30.54    0.61
  -3   1  -4   31.39    0.87
   3  -1   5    0.04    0.65
   1   3   5    0.13    1.40
   1   3   6    2.31    1.20
   3   1   6    1.85    0.66
   3  -1   6    3.94    0.73
   3  -1   7   -0.20    0.69
   3   2   0   21.70    0.23
  -3  -2   0   21.92    0.30
  -3  -2  -1    6.76    0.40
   3   2   1    6.70    0.24
  -3  -2   1    5.91    0.20
   2   3   2   20.81    0.85
   3   2   2   15.12    0.37
   3   2   3    1.65    0.41
   2   3   3    1.39    0.82
  -3   2  -4    2.29    0.50
   3   2   4    2.49    0.53
   2   3   4    2.01    0.98
   2   3   5    0.08    0.93
  -2  -3   5    0.63    0.32
   3   2   5    0.62    0.65
  -3  -2   5    0.82    0.59
  -3   2  -5    1.15    1.23
   3   2   6    0.03    0.67
   2   3   6   -0.01    0.86
  -3  -3   0   36.32    0.73
   3   3   0   37.61    0.33
   3   3  -1  380.03    0.59
  -3  -3   1  379.37    1.00
   3   3   1  380.18    0.86
   3   3   3  131.20    0.92
  -3  -3   4    5.36    0.21
   3   3   4    6.59    0.65
   3   3   5   25.32    0.93
  -3   3  -5   25.66    0.80
  -3   3  -6    3.63    2.48
  -4   0  -2   13.32    0.38
   4   0   3   19.48    0.47
  -4   0  -3   18.12    0.53
  -4   0  -4    3.63    0.84
   4   0   4    2.93    0.54
   0   4  -4    3.02    0.70
  -4   0  -5    7.27    2.28
   4   0   6    0.31    0.75
  -4  -1  -1  176.43    0.64
   4   1   1  176.03    0.66
  -4  -1  -3   46.51    0.79
  -4   1  -3   46.51    0.55
   1   4  -3   45.24    0.41
   4   1   3   45.84    0.47
  -1   4  -4   24.45    0.49
   4   1   4   27.15    0.55
  -4  -1  -4   23.59    1.34
  -4   1  -4   26.76    0.74
  -1   4  -5   13.63    1.57
   4  -1   5   15.01    0.92
   4   1   5   12.99    0.63
   4  -1   6    5.44    1.00
   4   1   6    2.79    0.63
  -4  -2   0   71.60    0.44
   4   2   1   28.35    0.33
  -4  -2  -1   28.93    0.44
   4   2   2   34.37    0.40
  -4  -2  -3    5.82    0.94
   4   2   3    7.76    0.42
  -4   2  -4    7.01    0.50
   4   2   4    8.10    0.58
   2   4   4    6.52    1.30
   2   4   5    0.62    1.29
  -4   2  -5    2.00    0.84
   4   2   5    1.67    0.61
  -4   2  -6    1.95    2.24
   3   4   0    7.67    0.45
  -4  -3   0    8.51    0.49
   3   4   1   15.27    0.66
   3   4  -1   15.30    0.31
  -4  -3  -1   14.84    0.76
   4   3   1   16.91    0.33
  -4  -3   1   15.13    0.36
  -4  -3  -2    4.94    1.00
   3   4   2    6.20    0.75
   3   4   3    5.13    0.84
   4   3   3    5.83    0.46
   3   4   4    1.23    0.81
   4   3   4    1.80    0.55
   3   4   5    2.24    0.97
   4   3   5    2.16    0.69
  -4  -3   5    0.67    0.27
  -3   4  -6    0.18    1.22
  -4   3  -6    1.20    1.17
   4   4   0   32.66    0.39
   4   4  -1   30.88    0.36
   4   4   2 9999.00    5.39
   4   4   3   12.03    0.66
   4   4   4    5.36    0.74
  -5   0  -3    0.18    0.50
   5   0   4   -0.23    0.65
  -5   0  -4   -0.15    0.70
   0   5  -4   -0.07    0.38
   5   0   5    0.64    0.71
  -5   0  -5    0.84    1.52
   5   1   2    2.19    0.43
   5   1   3   34.11    0.54
  -5  -1  -3   36.74    0.78
  -5   1  -4    1.04    0.59
  -5  -1  -4    1.30    0.87
   5   1   4    1.32    0.55
  -5   1  -5   12.14    1.03
   5   1   5   10.87    0.69
  -5  -1  -5    7.24    2.36
  -1   5  -5    8.37    0.78
  -5   1  -6    1.00    2.17
  -5  -2  -1   18.41    0.47
  -5  -2  -2   13.87    0.66
  -5  -2  -3    4.40    0.78
   5   2   3    5.12    0.40
  -5  -2  -4    2.33    1.56
   5   2   4    3.75    0.55
  -2   5  -5    1.78    0.45
   5   2   5    1.99    0.63
   2   5   5    2.23    1.35
  -5   2  -6    0.69    1.26
  -2   5  -6    0.82    1.09
   5   3   0  226.24    0.73
  -5  -3   0  225.87    0.86
   3   5   0  226.89    1.33
   3   5  -1   11.83    0.64
  -5  -3   1   11.35    0.38
   5   3   1   12.02    0.35
  -5  -3  -1   13.02    0.64
  -5  -3  -2  128.25    1.29
   3   5  -2  129.49    0.45
   5   3   2  130.68    0.62
   3   5   2  129.31    1.45
   5   3   3    4.88    0.45
   3   5   4   35.06    1.29
   5   3   4   34.93    0.66
   5   4   0   26.78    0.40
   4   5   0   25.28    0.56
   5   4   1   26.63    0.44
   4   5  -1   25.41    0.39
   4   5   2   15.14    0.70
   5   4   2   16.19    0.46
  -5  -4   2   15.57    0.52
  -5  -4   3    9.77    0.35
   4   5   4    4.86    0.85
   5   4   4    5.21    0.61
   5   5   1   99.75    0.70
   5   5   2    4.69    0.50
   5   5   3   40.26    0.76
   5   5   4    1.71    0.69
  -6   0  -4   32.83    0.90
  -6   0  -5    2.25    1.11
   0   6  -5    1.14    0.74
   6   1   3    9.66    0.61
  -6  -1  -3   10.08    0.69
  -6  -1  -4    6.12    1.04
   1   6  -4    3.69    0.38
   6   1   4    5.16    0.59
  -6   1  -5    2.90    0.86
  -1   6  -5    1.95    0.41
  -6  -2  -1   98.52    0.71
  -6  -2  -2    0.71    0.60
   6   2   2    0.73    0.42
   6   2   3   33.51    0.58
  -6  -2  -4    2.48    1.39
   6   2   4    0.98    0.56
  -6  -3   0    1.49    0.44
   6   3   1    1.64    0.41
  -6  -3  -1    2.46    0.64
   3   6  -2    0.68    0.50
   6   3   2    0.71    0.42
  -6  -3  -2    0.23    0.90
   6   3   3    1.18    0.45
   3   6   4    0.07    1.25
   6   3   4    0.16    0.51
   6   4   0   11.29    0.46
   6   4   1   21.71    0.46
   4   6   1   21.57    0.98
  -6  -4  -1   20.01    0.97
   4   6   2    6.77    1.03
   4   6  -2    6.99    0.33
   6   4   2    6.38    0.44
  -6  -4   2    6.05    0.48
  -6  -4  -2    5.39    1.34
   4   6   3    6.90    0.97
  -6  -4   3    7.62    0.31
   6   4   4    2.92    0.54
  -6  -4   4    0.61    0.21
   6   5   0    5.21    0.46
   5   6   0    5.02    0.50
  -6  -5   1    5.65    1.58
   5   6  -1    6.05    0.44
   6   5   1    5.13    0.45
   5   6   1    4.79    0.64
   6   5   2    3.47    0.55
  -6  -5   2    4.40    1.20
   5   6   2    3.50    0.67
   6   5   3    2.12    0.52
   5   6   3    1.97    0.74
   6   6   0   65.53    0.64
   6   6   1    1.17    0.49
   6   6   2   47.36    0.76
   6   6   3    0.89    0.62
  -7  -1  -4    3.91    0.89
  -7  -2  -2   26.60    0.81
   7   2   3   11.37    0.62
  -7  -2  -4    6.72    1.11
   7   2   4    7.32    0.57
  -7  -3  -1   18.70    0.69
   7   3   2    2.44    0.48
  -7  -3  -2    2.97    0.85
  -7  -3  -3    8.58    1.09
   3   7  -3    5.45    0.22
  -7  -3  -4    5.81    1.63
   4   7   0   46.05    1.13
  -7  -4   0   48.11    0.97
  -7  -4  -1   47.67    1.15
   4   7  -1   45.62    0.78
   7   4   1   44.44    0.63
   4   7   1   46.13    1.43
  -7  -4   1   45.71    0.69
   7   4   2   29.08    0.61
   4   7   2   29.90    1.47
  -7  -4   2   29.31    0.51
   4   7  -2   32.18    0.48
   7   4   3   18.57    0.57
   4   7   3   17.89    1.26
  -7  -4  -3   16.52    1.89
   7   5   0   12.17    0.59
   5   7   1    3.56    0.82
   7   5   1    4.16    0.55
   5   7  -1    4.77    0.55
   5   7   2    8.58    0.92
  -7  -5  -2    6.96    2.66
   5   7  -2    8.42    0.40
   7   5   2    7.91    0.54
  -7  -5   2    8.81    0.83
  -7  -5   3    1.47    0.57
   7   5   3    1.24    0.52
   5   7   3    1.83    0.99
   6   7  -1    9.54    0.55
   7   6   1   10.83    0.62
   6   7   1    8.89    0.64
   7   6   2    7.49    0.58
   6   7   2    7.67    0.76
   7   7   0    5.11    0.62
   7   7  -1    4.50    0.61
   7   7   1    4.55    0.64
   7   7   2    2.46    0.63
  -8  -3  -2    0.57    0.92
   3   8  -3    0.15    0.36
   8   3   3    1.25    0.60
  -8  -3  -3    1.22    1.26
   4   8   1    4.36    2.09
  -8  -4  -1    3.99    0.97
  -8  -4  -2    5.38    1.23
   8   4   2    6.11    0.58
   4   8   2    7.22    1.96
   4   8  -2    7.19    0.53
   4   8  -3    1.33    0.23
  -8  -4  -3    2.20    1.80
  -8  -5   0    2.45    1.17
   5   8   0   -0.73    0.87
   5   8   1    2.44    0.99
   5   8  -1    0.68    0.63
  -8  -5  -1    0.80    1.54
   8   5   1    0.19    0.59
  -8  -5   1    0.20    0.80
   5   8   2    0.83    1.03
  -8  -5   2   -0.01    0.70
   8   5   2    0.37    0.60
   5   8  -2    0.57    0.41
  -8  -5  -2   -0.72    2.08
  -8  -5   3    0.59    0.51
   8   6   0    3.20    0.74
   6   8   0    3.17    0.63
   8   6   1   37.62    0.78
   6   8  -1   36.23    0.62
   6   8  -2    2.75    0.44
   6   8   2    2.62    0.94
   8   6   2    1.50    0.60
   8   7   0    0.81    0.71
   7   8   0    1.24    0.60
   7   8  -1    3.98    0.59
   8   8   0   27.76    0.77
   8   8  -1    4.08    0.66
   8   8   1    2.87    0.68
   4   9  -1    9.53    1.15
  -9  -4  -2    8.63    1.27
   4   9  -2    6.85    0.55
   4   9  -3    3.61    0.28
   5   9   0   17.89    0.94
  -9  -5   0   14.63    0.99
  -9  -5   1    0.89    0.78
   5   9  -1    0.15    0.63
  -9  -5  -2   13.49    2.04
   5   9  -2   12.36    0.45
   6   9   0    2.80    0.73
  -9  -6   0    2.34    2.22
  -9  -6  -1    3.01    3.19
  -9  -6   1    2.33    1.62
   6   9   1    3.21    0.91
   6   9  -1    2.39    0.52
  -9  -6   2    2.28    1.03
   7   9   0    1.50    0.60
   7   9  -1    4.29    0.57
   7   9   1    4.10    0.80
   9   8   0    0.64    0.78
   8   9   0    0.57    0.64
   8   9  -1    0.30    0.59
   9   9   0    0.32    0.73
   4  10  -2    0.88    0.51
   5  10   0    3.04    1.20
   5  10   1    2.84    1.68
   5  10  -1    1.16    0.64
   5  10  -2    1.64    0.42
 -10  -6   0    4.64    1.54
   6  10   0    6.71    0.82
 -10  -6   1    0.40    1.10
   6  10  -1   -0.49    0.51
   6  10   1    0.47    1.01
   7  10   0    6.95    0.63
   7  10  -1    5.19    0.49
   8  10   0   -0.14    0.58
   8  10  -1    3.86    0.51
   5  11   0    0.97    1.19
   5  11  -1    8.01    0.56
   6  11   0    0.19    0.70
   6  11  -1   -0.53    0.51
   7  11   0    2.12    0.60
 -11  -7   1   -0.14    1.77
   5  12  -1    0.00    0.53
   0   0   0    0.00    0.00


TITL la04_p02_s3_smart_ph_s_dom3_(1 in P4/mbm
REM P4/mbm (#127 in standard setting)
CELL 0.28440   5.989646   5.989646   3.388012  90.0000  90.0000  90.0000
ZERR    2.00   0.001311   0.001311   0.001219   0.0000   0.0000   0.0000
LATT  1
SYMM -x,-y, z
SYMM -y, x, z
SYMM  y,-x, z
SYMM -x+1/2, y+1/2,-z
SYMM  x+1/2,-y+1/2,-z
SYMM  y+1/2, x+1/2,-z
SYMM -y+1/2,-x+1/2,-z
SFAC C Dy
UNIT 4.00 6.00
TREF
HKLF 4
END
_computing_structure_solution     'SHELXT 2014/5 (Sheldrick, 2014)'
;
_shelx_hkl_checksum              53328
_olex2_submission_special_instructions 'No special instructions were received'
_oxdiff_exptl_absorpt_empirical_details 
;
Empirical correction (ABSPACK) includes:
- Absorption correction using spherical harmonics
- Frame scaling
- Detector area scaling
;
_oxdiff_exptl_absorpt_empirical_full_max 4.635
_oxdiff_exptl_absorpt_empirical_full_min 0.462

# start Validation Reply Form
_vrf_PLAT029_Dy3C2_55GPa         
;
PROBLEM: _diffrn_measured_fraction_theta_full value Low .      0.644 Why?  
RESPONSE: This measurement was performed at high pressure which, due to 
the high pressure apparatus, limits the theta range. Indeed, the diamond 
anvil cell metallic body typically shadows more than 60% of the reflections.
;
_vrf_PLAT971_Dy3C2_55GPa         
;
PROBLEM: Check Calcd Resid. Dens.  0.64Ang From Dy1             7.74 eA-3  
RESPONSE: Heavy element atoms contributed to the high residual density 
which are smaller than the 0.1*Z eA^-3 (Z = 66 for Dy). This may originate 
from the absorption correction or Fourier truncation error.
;
_vrf_PLAT972_Dy3C2_55GPa         
;
PROBLEM: Check Calcd Resid. Dens.  1.06Ang From Dy2            -4.51 eA-3  
RESPONSE: Heavy element atoms contributed to the high residual density 
which are smaller than the 0.1*Z eA^-3 (Z = 66 for Dy). This may originate 
from the absorption correction or Fourier truncation error.
;
_vrf_PLAT975_Dy3C2_55GPa         
;
PROBLEM: Check Calcd Resid. Dens.  1.09Ang From C1      .       3.76 eA-3  
RESPONSE: Heavy element atoms contributed to the high residual density 
which are smaller than the 0.1*Z eA^-3 (Z = 66 for Dy). This may originate 
from the absorption correction or Fourier truncation error.
;
_vrf_PLAT976_Dy3C2_55GPa         
;
PROBLEM: Check Calcd Resid. Dens.  1.01Ang From C1      .      -2.30 eA-3  
RESPONSE: Heavy element atoms contributed to the high residual density 
which are smaller than the 0.1*Z eA^-3 (Z = 66 for Dy). This may originate 
from the absorption correction or Fourier truncation error.
;
_vrf_PLAT097_Dy3C2_55GPa         
;
PROBLEM: Large Reported Max.  (Positive) Residual Density       7.70 eA-3  
RESPONSE: Heavy element atoms contributed to the high residual density 
which are smaller than the 0.1*Z eA^-3 (Z = 66 for Dy). This may originate 
from the absorption correction or Fourier truncation error.
;
_vrf_PLAT911_Dy3C2_55GPa         
;
PROBLEM: Missing FCF Refl Between Thmin & STh/L=    0.600         26 Report
RESPONSE: Reflections are missing due to design of high-pressure experiment.
;
_vrf_PLAT974_Dy3C2_55GPa         
;
PROBLEM: Check Calcd Negative Resid. Density on       Dy2      -1.79 eA-3  
RESPONSE: Heavy element atoms contributed to the high residual density 
which are smaller than the 0.1*Z eA^-3 (Z = 66 for Dy). This may originate 
from the absorption correction or Fourier truncation error.
;
# end Validation Reply Form
