# Supplementary material for: High-pressure synthesis of dysprosium carbides
Source: Front Chem. 2023 Jun 13;11:1210081. doi: 10.3389/fchem.2023.1210081 (PMC10296199; doi:10.3389/fchem.2023.1210081)
Supplement: Supplementary file 2 [file DataSheet2.zip › Dy4C3_19GPa_CCDC_2248720.cif]

####################################################################### 
# 
# This file contains crystal structure data downloaded from the 
# Cambridge Structural Database (CSD) hosted by the Cambridge 
# Crystallographic Data Centre (CCDC).
# 
# Full information about CCDC data access policies and citation 
# guidelines are available at http://www.ccdc.cam.ac.uk/access/V1 
# 
# Audit and citation data items may have been added by the CCDC. 
# Please retain this information to preserve the provenance of 
# this file and to allow appropriate attribution of the data. 
# 
#######################################################################

data_Dy4C3_19GPa
_database_code_depnum_ccdc_archive 'CCDC 2248720'
loop_
_audit_author_name
_audit_author_address
'Fariia Iasmin Akbar'
;Bayerisches Geoinstitut, University of Bayreuth
Germany
;
_audit_update_record             
;
2023-03-14 deposited with the CCDC.	2023-06-01 downloaded from the CCDC.
;
_audit_creation_date             2022-05-06
_audit_creation_method           
;
Olex2 1.5
(compiled 2022.04.07 svn.rca3783a0 for OlexSys, GUI svn.r6498)
;
_shelx_SHELXL_version_number     2014/7
_audit_contact_author_address    ?
_audit_contact_author_email      ?
_audit_contact_author_name       'Fariia Iasmin Akbar'
_audit_contact_author_phone      ?
_publ_contact_author_id_orcid    ?
_publ_section_references         
;
Dolomanov, O.V., Bourhis, L.J., Gildea, R.J, Howard, J.A.K. & Puschmann, H.
 (2009), J. Appl. Cryst. 42, 339-341.

Sheldrick, G.M. (2015). Acta Cryst. A71, 3-8.

Sheldrick, G.M. (2015). Acta Cryst. C71, 3-8.
;
_chemical_name_common            'Dysprosium carbide (4/3)'
_chemical_name_systematic        'Dysprosium carbide'
_chemical_formula_moiety         'C3 Dy4'
_chemical_formula_sum            'C3 Dy4'
_chemical_formula_weight         686.03
_chemical_absolute_configuration ?
_chemical_melting_point          ?
_chemical_oxdiff_formula         'Dy4 C3'
loop_
_atom_type_symbol
_atom_type_description
_atom_type_scat_dispersion_real
_atom_type_scat_dispersion_imag
_atom_type_scat_source
C C -0.0010 0.0002 'International Tables Vol C Tables 4.2.6.8 and 6.1.1.4'
Dy Dy -1.4157 0.9247 'International Tables Vol C Tables 4.2.6.8 and 6.1.1.4'

_shelx_space_group_comment       
;
The symmetry employed for this shelxl refinement is uniquely defined
by the following loop, which should always be used as a source of
symmetry information in preference to the above space-group names.
They are only intended as comments.
;
_space_group_crystal_system      cubic
_space_group_IT_number           220
_space_group_name_H-M_alt        'I -4 3 d'
_space_group_name_Hall           'I -4bd 2c 3'
loop_
_space_group_symop_operation_xyz
'x, y, z'
'-x+1/2, -y, z+1/2'
'-x, y+1/2, -z+1/2'
'x+1/2, -y+1/2, -z'
'z, x, y'
'z+1/2, -x+1/2, -y'
'-z+1/2, -x, y+1/2'
'-z, x+1/2, -y+1/2'
'y, z, x'
'-y, z+1/2, -x+1/2'
'y+1/2, -z+1/2, -x'
'-y+1/2, -z, x+1/2'
'y+1/4, x+1/4, z+1/4'
'-y+1/4, -x+3/4, z+3/4'
'y+3/4, -x+1/4, -z+3/4'
'-y+3/4, x+3/4, -z+1/4'
'x+1/4, z+1/4, y+1/4'
'-x+3/4, z+3/4, -y+1/4'
'-x+1/4, -z+3/4, y+3/4'
'x+3/4, -z+1/4, -y+3/4'
'z+1/4, y+1/4, x+1/4'
'z+3/4, -y+1/4, -x+3/4'
'-z+3/4, y+3/4, -x+1/4'
'-z+1/4, -y+3/4, x+3/4'
'x+1/2, y+1/2, z+1/2'
'-x+1, -y+1/2, z+1'
'-x+1/2, y+1, -z+1'
'x+1, -y+1, -z+1/2'
'z+1/2, x+1/2, y+1/2'
'z+1, -x+1, -y+1/2'
'-z+1, -x+1/2, y+1'
'-z+1/2, x+1, -y+1'
'y+1/2, z+1/2, x+1/2'
'-y+1/2, z+1, -x+1'
'y+1, -z+1, -x+1/2'
'-y+1, -z+1/2, x+1'
'y+3/4, x+3/4, z+3/4'
'-y+3/4, -x+5/4, z+5/4'
'y+5/4, -x+3/4, -z+5/4'
'-y+5/4, x+5/4, -z+3/4'
'x+3/4, z+3/4, y+3/4'
'-x+5/4, z+5/4, -y+3/4'
'-x+3/4, -z+5/4, y+5/4'
'x+5/4, -z+3/4, -y+5/4'
'z+3/4, y+3/4, x+3/4'
'z+5/4, -y+3/4, -x+5/4'
'-z+5/4, y+5/4, -x+3/4'
'-z+3/4, -y+5/4, x+5/4'

_cell_length_a                   7.4774(8)
_cell_length_b                   7.4774(8)
_cell_length_c                   7.4774(8)
_cell_angle_alpha                90
_cell_angle_beta                 90
_cell_angle_gamma                90
_cell_volume                     418.07(13)
_cell_formula_units_Z            4
_cell_measurement_reflns_used    953
_cell_measurement_temperature    298
_cell_measurement_theta_max      17.7720
_cell_measurement_theta_min      2.7130
_shelx_estimated_absorpt_T_max   ?
_shelx_estimated_absorpt_T_min   ?
_exptl_absorpt_coefficient_mu    6.508
_exptl_absorpt_correction_T_max  0.04751
_exptl_absorpt_correction_T_min  0.03686
_exptl_absorpt_correction_type   sphere
_exptl_absorpt_process_details   
;
CrysAlisPro 1.171.41.120a (Rigaku Oxford Diffraction, 2021)
Spherical absorption correction
using equivalent radius and absorption coefficient.
Empirical absorption correction using spherical harmonics,
implemented in SCALE3 ABSPACK scaling algorithm.
;
_exptl_absorpt_special_details   ?
_exptl_crystal_colour            black
_exptl_crystal_colour_lustre     ?
_exptl_crystal_colour_primary    black
_exptl_crystal_density_diffrn    10.899
_exptl_crystal_density_meas      ?
_exptl_crystal_density_method    ?
_exptl_crystal_description       irregular
_exptl_crystal_F_000             1128
_exptl_crystal_preparation       'High-pressure high-temperature synthesis'
_exptl_crystal_recrystallization_method ?
_exptl_crystal_size_max          0.003
_exptl_crystal_size_mid          0.003
_exptl_crystal_size_min          0.003
_exptl_crystal_size_rad          0.400
_exptl_transmission_factor_max   ?
_exptl_transmission_factor_min   ?
_diffrn_reflns_av_R_equivalents  0.0542
_diffrn_reflns_av_unetI/netI     0.0282
_diffrn_reflns_Laue_measured_fraction_full 0.978
_diffrn_reflns_Laue_measured_fraction_max 0.856
_diffrn_reflns_limit_h_max       10
_diffrn_reflns_limit_h_min       -12
_diffrn_reflns_limit_k_max       15
_diffrn_reflns_limit_k_min       -14
_diffrn_reflns_limit_l_max       12
_diffrn_reflns_limit_l_min       -14
_diffrn_reflns_number            1045
_diffrn_reflns_point_group_measured_fraction_full 0.987
_diffrn_reflns_point_group_measured_fraction_max 0.856
_diffrn_reflns_theta_full        10.500
_diffrn_reflns_theta_max         17.855
_diffrn_reflns_theta_min         2.723
_diffrn_ambient_temperature      293(2)
_diffrn_detector                 'CCD plate'
_diffrn_detector_area_resol_mean ?
_diffrn_detector_type            'Perkin Elmer XRD1621'
_diffrn_measured_fraction_theta_full 0.978
_diffrn_measured_fraction_theta_max 0.856
_diffrn_measurement_details      
;
List of Runs (angles in degrees, time in seconds):

  # Type    Start    End  Width  t~exp~   \w     \q     \k     \f   Frames
#--------------------------------------------------------------------------
  1  \f    -36.00  36.00   0.50    1.00   0.00   0.00   0.00    --   144
;
_diffrn_measurement_device       'abstract diffractometer'
_diffrn_measurement_device_type  
'esperanto-CrysAlisPro-abstract goniometer imported esperanto images'
_diffrn_measurement_method       '\f scans'
_diffrn_orient_matrix_type       
'CrysAlisPro convention (1999,Acta A55,543-557)'
_diffrn_orient_matrix_UB_11      -0.0313716000
_diffrn_orient_matrix_UB_12      0.0070938000
_diffrn_orient_matrix_UB_13      -0.0217513000
_diffrn_orient_matrix_UB_21      0.0163478000
_diffrn_orient_matrix_UB_22      -0.0192632000
_diffrn_orient_matrix_UB_23      -0.0293622000
_diffrn_orient_matrix_UB_31      -0.0164332000
_diffrn_orient_matrix_UB_32      -0.0327516000
_diffrn_orient_matrix_UB_33      0.0127216000
_diffrn_radiation_monochromator  synchrotron
_diffrn_radiation_probe          x-ray
_diffrn_radiation_type           synchrotron
_diffrn_radiation_wavelength     0.290
_diffrn_source                   synchrotron
_diffrn_source_type              'PETRAIII, Beamline P02.2'
_reflns_Friedel_coverage         0.756
_reflns_Friedel_fraction_full    1.000
_reflns_Friedel_fraction_max     0.855
_reflns_number_gt                253
_reflns_number_total             274
_reflns_special_details          
;
 Reflections were merged by SHELXL according to the crystal
 class for the calculation of statistics and refinement.
 
 _reflns_Friedel_fraction is defined as the number of unique
 Friedel pairs measured divided by the number that would be
 possible theoretically, ignoring centric projections and
 systematic absences.
;
_reflns_threshold_expression     'I > 2\s(I)'
_computing_cell_refinement       'CrysAlisPro 1.171.41.120a (Rigaku OD, 2021)'
_computing_data_collection       'CrysAlisPro 1.171.41.120a (Rigaku OD, 2021)'
_computing_data_reduction        'CrysAlisPro 1.171.41.120a (Rigaku OD, 2021)'
_computing_molecular_graphics    'Olex2 1.5 (Dolomanov et al., 2009)'
_computing_publication_material  'Olex2 1.5 (Dolomanov et al., 2009)'
_computing_structure_refinement  'SHELXL 2014/7 (Sheldrick, 2015)'
_computing_structure_solution    'SHELXT  (Sheldrick, 2015)'
_refine_diff_density_max         3.046
_refine_diff_density_min         -2.420
_refine_diff_density_rms         0.647
_refine_ls_abs_structure_details 
;
 Refined as an inversion twin.
;
_refine_ls_abs_structure_Flack   0(2)
_refine_ls_extinction_coef       .
_refine_ls_extinction_method     none
_refine_ls_goodness_of_fit_ref   1.044
_refine_ls_hydrogen_treatment    undef
_refine_ls_matrix_type           full
_refine_ls_number_parameters     7
_refine_ls_number_reflns         274
_refine_ls_number_restraints     0
_refine_ls_R_factor_all          0.0392
_refine_ls_R_factor_gt           0.0376
_refine_ls_restrained_S_all      1.044
_refine_ls_shift/su_max          0.000
_refine_ls_shift/su_mean         0.000
_refine_ls_structure_factor_coef Fsqd
_refine_ls_weighting_details     
'w=1/[\s^2^(Fo^2^)+(0.0659P)^2^+9.4185P] where P=(Fo^2^+2Fc^2^)/3'
_refine_ls_weighting_scheme      calc
_refine_ls_wR_factor_gt          0.0926
_refine_ls_wR_factor_ref         0.0947
_refine_special_details          
;
 Refined as a 2-component inversion twin.
;
_olex2_refinement_description    
;
1. Twinned data refinement
 Scales: 1(2)
 0(2)
;
_atom_sites_solution_hydrogens   .
_atom_sites_solution_primary     dual
_atom_sites_solution_secondary   ?
loop_
_atom_site_label
_atom_site_type_symbol
_atom_site_fract_x
_atom_site_fract_y
_atom_site_fract_z
_atom_site_U_iso_or_equiv
_atom_site_adp_type
_atom_site_occupancy
_atom_site_site_symmetry_order
_atom_site_calc_flag
_atom_site_refinement_flags_posn
_atom_site_refinement_flags_adp
_atom_site_refinement_flags_occupancy
_atom_site_disorder_assembly
_atom_site_disorder_group
Dy1 Dy 0.05589(5) 0.44411(5) 0.55589(5) 0.00965(19) Uani 1 3 d S T P . .
C1 C 0.0000 0.2500 0.8750 0.015(3) Uani 1 4 d S T P . .

loop_
_atom_site_aniso_label
_atom_site_aniso_U_11
_atom_site_aniso_U_22
_atom_site_aniso_U_33
_atom_site_aniso_U_23
_atom_site_aniso_U_13
_atom_site_aniso_U_12
Dy1 0.00965(19) 0.00965(19) 0.00965(19) 0.00025(13) -0.00025(13) 0.00025(13)
C1 0.012(3) 0.012(3) 0.021(7) 0.000 0.000 0.000

_geom_special_details            
;
 All esds (except the esd in the dihedral angle between two l.s. planes)
 are estimated using the full covariance matrix.  The cell esds are taken
 into account individually in the estimation of esds in distances, angles
 and torsion angles; correlations between esds in cell parameters are only
 used when they are defined by crystal symmetry.  An approximate (isotropic)
 treatment of cell esds is used for estimating esds involving l.s. planes.
;
loop_
_geom_bond_atom_site_label_1
_geom_bond_atom_site_label_2
_geom_bond_distance
_geom_bond_site_symmetry_2
_geom_bond_publ_flag
Dy1 Dy1 3.0208(6) 28_456 ?
Dy1 Dy1 3.4469(5) 16_556 ?
Dy1 Dy1 3.2378(3) 38_544 ?
Dy1 Dy1 3.0207(6) 26_454 ?
Dy1 Dy1 3.2378(3) 14_554 ?
Dy1 Dy1 3.0208(6) 27_545 ?
Dy1 C1 2.3819(4) 3_556 ?
Dy1 C1 2.8239(6) . ?
Dy1 C1 2.8239(6) 35_455 ?
Dy1 C1 2.3819(4) 31_554 ?
Dy1 C1 2.3819(4) 33_445 ?
Dy1 C1 2.8239(5) 29_455 ?
C1 Dy1 2.8239(6) 26_454 ?
C1 Dy1 2.3819(4) 3_546 ?
C1 Dy1 2.3819(4) 38_544 ?
C1 Dy1 2.8239(6) 40_446 ?
C1 Dy1 2.8239(6) 15_456 ?
C1 Dy1 2.3819(4) 28_456 ?
C1 Dy1 2.3819(4) 13_455 ?

loop_
_geom_angle_atom_site_label_1
_geom_angle_atom_site_label_2
_geom_angle_atom_site_label_3
_geom_angle
_geom_angle_site_symmetry_1
_geom_angle_site_symmetry_3
_geom_angle_publ_flag
Dy1 Dy1 Dy1 105.421(16) 28_456 27_545 ?
Dy1 Dy1 Dy1 66.731(14) 27_545 38_544 ?
Dy1 Dy1 Dy1 64.012(8) 27_545 16_556 ?
Dy1 Dy1 Dy1 105.422(16) 28_456 26_454 ?
Dy1 Dy1 Dy1 180.0 14_554 38_544 ?
Dy1 Dy1 Dy1 105.421(16) 27_545 26_454 ?
Dy1 Dy1 Dy1 66.732(14) 28_456 38_544 ?
Dy1 Dy1 Dy1 91.896(15) 14_554 16_556 ?
Dy1 Dy1 Dy1 66.732(14) 26_454 38_544 ?
Dy1 Dy1 Dy1 113.268(14) 28_456 14_554 ?
Dy1 Dy1 Dy1 59.6 28_456 16_556 ?
Dy1 Dy1 Dy1 113.269(14) 27_545 14_554 ?
Dy1 Dy1 Dy1 154.73(3) 26_454 16_556 ?
Dy1 Dy1 Dy1 113.269(14) 26_454 14_554 ?
Dy1 Dy1 Dy1 88.103(15) 38_544 16_556 ?
C1 Dy1 Dy1 61.693(6) 33_445 26_454 ?
C1 Dy1 Dy1 150.954(18) 3_556 26_454 ?
C1 Dy1 Dy1 43.651(2) 3_556 16_556 ?
C1 Dy1 Dy1 112.09(2) 29_455 26_454 ?
C1 Dy1 Dy1 61.693(6) 31_554 27_545 ?
C1 Dy1 Dy1 57.7 . 26_454 ?
C1 Dy1 Dy1 103.316(19) . 16_556 ?
C1 Dy1 Dy1 47.954(16) 35_455 26_454 ?
C1 Dy1 Dy1 45.644(10) . 38_544 ?
C1 Dy1 Dy1 150.954(18) 31_554 28_456 ?
C1 Dy1 Dy1 47.954(16) 29_455 27_545 ?
C1 Dy1 Dy1 103.218(7) 33_445 28_456 ?
C1 Dy1 Dy1 138.045(15) 33_445 16_556 ?
C1 Dy1 Dy1 57.962(13) 3_556 14_554 ?
C1 Dy1 Dy1 57.7 35_455 27_545 ?
C1 Dy1 Dy1 57.962(13) 31_554 14_554 ?
C1 Dy1 Dy1 45.643(10) 29_455 38_544 ?
C1 Dy1 Dy1 57.962(13) 33_445 14_554 ?
C1 Dy1 Dy1 45.644(10) 35_455 38_544 ?
C1 Dy1 Dy1 57.666(1) 29_455 28_456 ?
C1 Dy1 Dy1 150.954(18) 33_445 27_545 ?
C1 Dy1 Dy1 134.357(10) . 14_554 ?
C1 Dy1 Dy1 112.09(2) . 27_545 ?
C1 Dy1 Dy1 134.356(10) 35_455 14_554 ?
C1 Dy1 Dy1 91.865(14) 31_554 16_556 ?
C1 Dy1 Dy1 47.954(16) . 28_456 ?
C1 Dy1 Dy1 43.239(4) 29_455 16_556 ?
C1 Dy1 Dy1 112.09(2) 35_455 28_456 ?
C1 Dy1 Dy1 115.390(12) 35_455 16_556 ?
C1 Dy1 Dy1 103.218(8) 3_556 27_545 ?
C1 Dy1 Dy1 61.693(6) 3_556 28_456 ?
C1 Dy1 Dy1 122.038(13) 3_556 38_544 ?
C1 Dy1 Dy1 103.218(7) 31_554 26_454 ?
C1 Dy1 Dy1 122.038(13) 33_445 38_544 ?
C1 Dy1 Dy1 134.356(10) 29_455 14_554 ?
C1 Dy1 Dy1 122.038(13) 31_554 38_544 ?
C1 Dy1 C1 159.016(14) 33_445 29_455 ?
C1 Dy1 C1 76.517(15) 29_455 35_455 ?
C1 Dy1 C1 94.467(18) 31_554 33_445 ?
C1 Dy1 C1 106.516(4) 3_556 . ?
C1 Dy1 C1 94.467(18) 3_556 31_554 ?
C1 Dy1 C1 159.016(14) 31_554 . ?
C1 Dy1 C1 106.516(4) 33_445 35_455 ?
C1 Dy1 C1 83.952(4) 33_445 . ?
C1 Dy1 C1 76.517(15) . 35_455 ?
C1 Dy1 C1 76.517(15) 29_455 . ?
C1 Dy1 C1 94.467(18) 3_556 33_445 ?
C1 Dy1 C1 159.016(14) 3_556 35_455 ?
C1 Dy1 C1 106.516(5) 31_554 29_455 ?
C1 Dy1 C1 83.952(4) 31_554 35_455 ?
C1 Dy1 C1 83.952(4) 3_556 29_455 ?
Dy1 C1 Dy1 76.394(4) 28_456 40_446 ?
Dy1 C1 Dy1 70.353(10) 3_546 26_454 ?
Dy1 C1 Dy1 76.394(4) 3_546 15_456 ?
Dy1 C1 Dy1 82.452(15) 3_546 40_446 ?
Dy1 C1 Dy1 82.452(15) 28_456 15_456 ?
Dy1 C1 Dy1 135.6 26_454 40_446 ?
Dy1 C1 Dy1 135.6 26_454 15_456 ?
Dy1 C1 Dy1 70.353(10) 28_456 . ?
Dy1 C1 Dy1 82.452(15) 38_544 26_454 ?
Dy1 C1 Dy1 134.654(12) 3_546 . ?
Dy1 C1 Dy1 134.654(12) 13_455 15_456 ?
Dy1 C1 Dy1 64.667(1) 26_454 . ?
Dy1 C1 Dy1 70.353(10) 38_544 15_456 ?
Dy1 C1 Dy1 135.6 40_446 . ?
Dy1 C1 Dy1 76.394(4) 13_455 26_454 ?
Dy1 C1 Dy1 70.353(10) 13_455 40_446 ?
Dy1 C1 Dy1 92.697(5) 28_456 13_455 ?
Dy1 C1 Dy1 134.654(12) 38_544 40_446 ?
Dy1 C1 Dy1 154.94(2) 28_456 3_546 ?
Dy1 C1 Dy1 64.667(1) 15_456 40_446 ?
Dy1 C1 Dy1 92.697(5) 13_455 3_546 ?
Dy1 C1 Dy1 82.452(15) 13_455 . ?
Dy1 C1 Dy1 92.697(5) 28_456 38_544 ?
Dy1 C1 Dy1 76.394(4) 38_544 . ?
Dy1 C1 Dy1 154.94(2) 13_455 38_544 ?
Dy1 C1 Dy1 135.6 15_456 . ?
Dy1 C1 Dy1 92.697(5) 3_546 38_544 ?
Dy1 C1 Dy1 134.654(12) 28_456 26_454 ?

_shelx_res_file                  
;
    la01_p01_s1_dom1_1.res created by SHELXL-2014/7

TITL la01_p01_s1_dom1_1_a.res in I-43d
REM Old TITL la01_p01_s1_dom1_1_a.res in I-43d
REM SHELXT solution in I-43d
REM R1 0.055, Rweak 0.000, Alpha 0.001, Orientation as input
REM Flack x = -9.990 ( 9.990 ) from Parsons' quotients
REM Formula found by SHELXT: Dy
CELL 0.29 7.4774 7.4774 7.4774 90 90 90
ZERR 4 0.0008 0.0008 0.0008 0 0 0
LATT -2
SYMM 0.5-X,-Y,0.5+Z
SYMM -X,0.5+Y,0.5-Z
SYMM 0.5+X,0.5-Y,-Z
SYMM +Z,+X,+Y
SYMM 0.5+Z,0.5-X,-Y
SYMM 0.5-Z,-X,0.5+Y
SYMM -Z,0.5+X,0.5-Y
SYMM +Y,+Z,+X
SYMM -Y,0.5+Z,0.5-X
SYMM 0.5+Y,0.5-Z,-X
SYMM 0.5-Y,-Z,0.5+X
SYMM 0.25+Y,0.25+X,0.25+Z
SYMM 0.25-Y,0.75-X,0.75+Z
SYMM 0.75+Y,0.25-X,0.75-Z
SYMM 0.75-Y,0.75+X,0.25-Z
SYMM 0.25+X,0.25+Z,0.25+Y
SYMM 0.75-X,0.75+Z,0.25-Y
SYMM 0.25-X,0.75-Z,0.75+Y
SYMM 0.75+X,0.25-Z,0.75-Y
SYMM 0.25+Z,0.25+Y,0.25+X
SYMM 0.75+Z,0.25-Y,0.75-X
SYMM 0.75-Z,0.75+Y,0.25-X
SYMM 0.25-Z,0.75-Y,0.75+X
SFAC C Dy
DISP C -0.001 0.0002 4.06
DISP Dy -1.4157 0.9247 1697.44
UNIT 12 16

L.S. 10 0 0
PLAN  3
CONF
list 4
MORE -1
fmap 2 53
acta 21
TWIN -1 0 0 0 -1 0 0 0 -1 2
OMIT 3 10 11
OMIT 0 1 3
OMIT -6 7 9
OMIT 4 4 8
OMIT 6 7 7
OMIT -4 7 9
OMIT 0 10 10
OMIT -1 1 2
OMIT -5 5 14
OMIT 4 7 9
OMIT 4 4 4
OMIT 3 5 8
REM <olex2.extras>
REM <HklSrc "%.\\la01_p01_s1_dom1_1.hkl">
REM </olex2.extras>

WGHT    0.065900    9.418500
BASF   0.27172
FVAR       2.08269
DY1   2    0.055895    0.444105    0.555895    10.33333    0.00965    0.00965 =
         0.00965    0.00025   -0.00025    0.00025
C1    1    0.000000    0.250000    0.875000    10.25000    0.01192    0.01192 =
         0.02119    0.00000    0.00000    0.00000
HKLF 4

REM  la01_p01_s1_dom1_1_a.res in I-43d
REM R1 =  0.0376 for     253 Fo > 4sig(Fo)  and  0.0392 for all     274 data
REM      7 parameters refined using      0 restraints

END

WGHT      0.0659      9.3668

REM Highest difference peak  3.046,  deepest hole -2.420,  1-sigma level  0.647
Q1    1   0.0507  0.4426  0.6269  11.00000  0.05    3.05
Q2    1  -0.1250  0.5000  0.7500  10.25000  0.05    2.28
Q3    1  -0.0589  0.5000  0.7500  10.50000  0.05    2.03
;
_shelx_res_checksum              21876
_shelx_hkl_file                  
;
   0  -1  -1 17.4455 20.5442   1
   0   1   1 7.15534 15.4596   1
  -1   2   1 357290. 3591.35   1
  -2   1   1 375254. 5806.73   1
   1  -2  -1 317125. 3526.19   1
   2  -1  -1 363539. 6302.75   1
   2   2  -2 48.6857 32.5374   1
  -2   2   2 57.5124 101.955   1
  -2   0   2 891282. 5334.94   1
   2   0  -2 842725. 4739.62   1
   2  -2  -2-46.3296 70.8531   1
  -2  -2   2 23.6710 23.2469   1
  -1   0   3 568387. 3473.12   1
   1   0  -3 619071. 4082.24   1
   0  -3  -1 562084. 3202.77   1
   0  -1  -3 597265. 4598.62   1
  -2   1   3 311087. 2872.67   1
  -1   3   2 287959. 2649.68   1
  -3   1   2 332346. 5381.69   1
   1   2  -3 335549. 3156.24   1
  -1   2   3 323931. 3072.99   1
   3   1  -2 354378. 5461.14   1
   2   1  -3 318846. 2315.23   1
  -1  -3  -2 299820. 2824.16   1
  -2   3   1 310829. 5944.90   1
  -3  -1   2 323086. 4192.33   1
   1  -2  -3 295857. 2968.75   1
   3  -1  -2 341778. 5853.06   1
  -2  -1   3 277250. 2226.18   1
   2  -3  -1 340731. 5952.67   1
   1  -3  -2 275297. 3374.24   1
   2  -1  -3 352163. 3597.87   1
  -2   3   3 365726. 3244.72   1
  -3   3   2 435571. 5242.47   1
   2   3  -3 371782. 2171.16   1
   3   2  -3 489997. 4037.79   1
  -3   2   3 436782. 5493.33   1
  -3   0   3 88.1227 83.9332   1
   0  -3  -3 51.6958 117.441   1
   3   0  -3 161.813 121.132   1
   0   3   3 58.0868 43.4447   1
   3  -2  -3 376370. 5606.23   1
   2  -3  -3 360869. 5696.68   1
   3  -3  -2 370114. 6623.09   1
   0   4   0 105789. 2127.47   1
   0  -4   0 90329.1 2229.48   1
  -1  -4  -1 46.1560 84.5722   1
  -1   4   1-17.6699 169.757   1
   1   1  -4-29.6552 83.4218   1
  -1   1   4 129.063 67.3687   1
   1  -4  -1 11.5201 149.651   1
  -1  -1   4-61.4864 67.7840   1
   1  -1  -4 136.676 65.2278   1
   1   4   1-17.4369 68.4398   1
  -2   4   2 379774. 5212.90   1
  -2   2   4 384508. 3535.95   1
   2   2  -4 382789. 2849.10   1
   0   4   2 2091.24 267.017   1
  -2  -4   0 1525.49 125.779   1
   0  -2  -4 1582.66 209.813   1
  -2   0   4 1360.88 202.920   1
   0   2   4 1708.51 303.214   1
   2   0  -4 1427.45 214.567   1
   0  -4  -2 1669.80 182.634   1
  -2  -2   4 351732. 3311.43   1
  -4  -2   2 369371. 5226.45   1
   2  -4  -2 364869. 6224.85   1
  -3   4   3 213.714 197.686   1
  -3   3   4 590.598 151.117   1
   3   4  -3 744.741 266.862   1
   3   3  -4 131.348 78.7112   1
  -4   3   3 2.30437 88.6227   1
  -1  -4  -3 407940. 3055.55   1
  -3   1   4 472108. 3819.10   1
  -1   4   3 440036. 3816.42   1
   4   1  -3 536122. 7267.81   1
  -1   3   4 426207. 4003.78   1
  -4   1   3 520207. 4793.82   1
   3   1  -4 510968. 4770.85   1
   1  -3  -4 434156. 3985.58   1
   4  -1  -3 461086. 8324.94   1
   3  -1  -4 449951. 5794.32   1
   1   4   3 443583. 3702.46   1
  -4  -1   3 475008. 4492.81   1
  -3  -1   4 396337. 3152.12   1
   1  -4  -3 399484. 3603.05   1
  -3  -3   4 74.8761 37.5190   1
  -4  -3   3 167.689 85.0083   1
   3  -4  -3 10.6269 215.025   1
  -4   4   4 999999. 8866.17   1
  -4   2   4 108.581 132.715   1
   4   2  -4 56.8160 169.329   1
  -4   4   2-44.3804 266.787   1
  -2   4   4 157.259 105.644   1
   2   4  -4 69.5830 40.9149   1
   0   4   4 844.688 221.678   1
   0  -4  -4 991.660 182.959   1
  -4   0   4 362.908 143.305   1
   4   0  -4 205.794 236.986   1
   2  -4  -4-7.14822 99.8586   1
  -4  -2   4 17.2681 45.8260   1
   4  -2  -4 88.9997 191.009   1
  -4  -4   2-266.757 214.817   1
  -4  -4   4 796414. 3872.94   1
   4  -4  -4 883554. 11415.1   1
  -1   5   0 447770. 6144.97   1
   0   5   1 452349. 3390.19   1
  -1   0   5 378323. 3438.69   1
   0  -5  -1 416566. 3315.19   1
   1   0  -5 423715. 3504.51   1
   1   5   0 422764. 2467.61   1
   0   5  -1 446541. 5713.32   1
  -1  -5   0 495576. 3235.75   1
   2   1  -5 330161. 3143.88   1
  -2   5   1 253763. 3803.93   1
  -2   1   5 334976. 3245.66   1
  -1  -5  -2 325647. 2836.02   1
  -2  -5  -1 305276. 2398.79   1
  -1   2   5 280456. 3630.25   1
  -1   5   2 290750. 2790.95   1
   2  -5  -1 283236. 6688.55   1
  -2  -1   5 294401. 3049.17   1
   1  -5  -2 295540. 3231.09   1
   2  -1  -5 318632. 3394.25   1
   1   5   2 322359. 3371.19   1
   1  -2  -5 296399. 3239.60   1
   3   2  -5 168841. 2075.61   1
  -3   2   5 148926. 2623.00   1
  -2   5   3 161228. 2336.57   1
  -5   2   3 151325. 4449.31   1
  -2   3   5 160122. 2953.90   1
   2   3  -5 153222. 1907.74   1
  -2  -5  -3 164288. 2237.74   1
  -3   5   2 167015. 2925.31   1
   0  -3  -5 46380.0 1269.71   1
   3   0  -5 34917.3 1077.96   1
   0   3   5 49128.7 1686.62   1
   0  -5  -3 49603.8 1135.37   1
  -3   0   5 36404.9 1120.97   1
   0   5   3 54539.7 1284.08   1
  -5   0   3 31235.4 2050.07   1
  -5  -2   3 143531. 3338.44   1
  -3  -2   5 141222. 1805.07   1
   5  -2  -3 146065. 6081.88   1
   3  -5  -2 124580. 4311.40   1
   2  -5  -3 144123. 2634.98   1
   2  -3  -5 142375. 2127.40   1
   3  -2  -5 126424. 2744.39   1
  -5   4   3 29387.7 1747.30   1
   3   4  -5 28476.8 854.835   1
   4   3  -5 27428.5 1318.86   1
  -3   4   5 28523.5 1241.72   1
  -3   5   4 27881.8 1060.64   1
   3   5  -4 25161.3 729.134   1
  -4   3   5 29467.4 1115.42   1
  -4   5   3 28935.5 1650.38   1
   5   1  -4 338140. 6563.25   1
  -1  -5  -4 325288. 3553.61   1
  -4   1   5 321667. 3440.08   1
   4   1  -5 325372. 4933.28   1
  -5   1   4 303718. 6234.88   1
  -1  -4  -5 305342. 3274.31   1
  -1   4   5 314158. 3376.17   1
  -1   5   4 290935. 3879.97   1
   1  -5  -4 277783. 2974.06   1
   1   5   4 333311. 3469.96   1
   4  -1  -5 290648. 4249.72   1
   1  -4  -5 308012. 3569.62   1
  -4  -1   5 321574. 3283.16   1
  -5  -1   4 306751. 4710.47   1
   5  -1  -4 299112. 7308.16   1
   4  -3  -5 25234.6 1190.04   1
   4  -5  -3 20019.5 1713.23   1
   5  -3  -4 19013.3 1947.89   1
  -5  -3   4 22849.3 776.198   1
  -4  -3   5 23986.7 764.901   1
   3  -4  -5 25085.1 1636.93   1
   3  -5  -4 25797.5 1256.33   1
  -5  -4   3 24029.9 746.160   1
  -5   4   5 152.234 136.751   1
   4   5  -5 148.509 81.3125   1
  -5   5   4 308.135 304.732   1
   5   4  -5-201.555 256.307   1
  -4   5   5 108.095 85.1889   1
  -5   2   5 39288.4 1433.53   1
  -2   5   5 31565.3 1192.35   1
   2   5  -5 32852.0 922.078   1
   5   2  -5 37187.6 2159.56   1
  -5   0   5 294.758 179.086   1
   0  -5  -5 74.9919 108.523   1
   5   0  -5 346.099 334.695   1
   0   5   5 16.0749 176.574   1
   2  -5  -5 28612.3 1261.98   1
   5  -2  -5 33997.1 2361.04   1
  -5  -5   4 142.393 67.5759   1
   5  -4  -5 18.7282 306.950   1
   5  -5  -4 112.026 389.294   1
   4  -5  -5 68.3974 203.431   1
  -5  -4   5 51.9188 48.5782   1
   0   6   0-42.8694 93.9209   1
   0  -6   0-40.0495 208.057   1
  -1   1   6 160904. 2687.67   1
  -1   6   1 171074. 2873.56   1
  -1  -6  -1 175195. 2412.48   1
   1   1  -6 164147. 2856.13   1
   1  -1  -6 164271. 2596.27   1
   1  -6  -1 148220. 4114.34   1
   2   2  -6 131.554 106.303   1
  -2  -6  -2-4.77246 60.8266   1
  -2   6   2 16.5220 147.809   1
  -2   2   6 309.766 161.377   1
   0   6   2 245929. 2563.34   1
   0  -2  -6 218583. 2893.15   1
  -2   0   6 222530. 3095.94   1
   2   0  -6 214874. 2766.47   1
   0  -6  -2 239427. 3723.55   1
  -2  -6   0 233128. 2129.38   1
   2  -2  -6 418.319 253.688   1
   2  -6  -2-7.85409 270.298   1
   3   3  -6 191684. 2440.76   1
  -3   3   6 195887. 3008.35   1
  -3  -6  -1 123034. 1455.85   1
  -3   1   6 124366. 2434.45   1
   3   1  -6 120560. 2096.36   1
  -1   6   3 121190. 2131.17   1
   1  -3  -6 109476. 2083.19   1
  -3  -1   6 114407. 1859.67   1
   3  -1  -6 122012. 2079.76   1
   1   6   3 133210. 2157.35   1
   1  -6  -3 99803.2 3061.58   1
   3  -3  -6 164338. 2758.91   1
  -6  -3   3 161309. 4572.72   1
   3  -6  -3 169500. 5303.72   1
  -3  -3   6 153464. 1976.64   1
   4   4  -6 10.8613 74.1872   1
  -4   4   6 110.288 116.595   1
  -6   4   4 244.576 195.451   1
  -4   6   4-107.785 158.059   1
  -6   2   4 305369. 4490.37   1
   2   6  -4 299098. 2507.49   1
  -2  -6  -4 281636. 2831.06   1
  -2   6   4 334750. 3973.76   1
  -2   4   6 317036. 3958.85   1
   4   2  -6 328239. 4181.43   1
  -4   2   6 290677. 3822.21   1
   2   4  -6 306917. 2876.09   1
   0  -6  -4 386.068 118.246   1
  -6   0   4 847.269 275.059   1
   4   0  -6 705.020 218.887   1
   0  -4  -6 949.742 241.519   1
   6   0  -4 391.541 819.393   1
   0   6   4 566.143 145.910   1
  -4   0   6 815.024 172.966   1
   0   4   6 674.403 297.301   1
   2  -4  -6 288655. 3246.77   1
  -6  -2   4 277692. 3872.59   1
   2  -6  -4 294724. 4580.98   1
  -4  -2   6 280565. 2830.45   1
   4  -2  -6 283481. 5616.60   1
   6  -4  -4 181.715 410.966   1
   4  -4  -6 23.0969 167.886   1
   4  -6  -4 15.1789 305.965   1
  -4  -4   6-40.5982 102.260   1
  -6  -4   4-43.2209 107.687   1
  -5   6   5 21128.7 1196.11   1
  -5   5   6 21046.9 1107.37   1
  -6   5   5 18612.0 1509.41   1
  -6   3   5 75267.8 3017.19   1
  -5   3   6 92205.2 2151.89   1
  -3   5   6 78040.1 2030.03   1
   5   3  -6 86494.3 2190.71   1
  -3   6   5 78813.2 2065.60   1
   3   5  -6 80392.8 1404.72   1
  -5   6   3 96240.3 2677.05   1
   3   6  -5 89901.7 1251.01   1
  -5   1   6 156374. 2854.59   1
  -1   5   6 185342. 2872.22   1
   5   1  -6 159938. 2864.89   1
  -1  -5  -6 180271. 2789.37   1
   6   1  -5 177546. 5146.80   1
  -1   6   5 160638. 2623.97   1
  -6   1   5 146200. 3551.57   1
  -1  -6  -5 192460. 2815.96   1
   1  -5  -6 157861. 2831.54   1
   1   6   5 174551. 2679.09   1
   5  -1  -6 150198. 3195.51   1
   6  -1  -5 140291. 5502.80   1
  -5  -1   6 148282. 2431.49   1
  -6  -1   5 172142. 3058.69   1
   1  -6  -5 163477. 2433.33   1
   3  -5  -6 59626.8 2489.79   1
  -5  -6   3 71763.4 781.224   1
  -6  -5   3 66328.7 1798.29   1
   3  -6  -5 70374.9 2032.82   1
   5  -3  -6 90278.7 2787.74   1
  -6  -3   5 76059.1 1423.85   1
   6  -3  -5 60228.9 3766.03   1
  -5  -3   6 79650.5 1759.28   1
   5  -6  -3 68028.0 4660.32   1
  -5  -5   6 21258.5 810.155   1
   5  -6  -5 16524.2 1854.44   1
   6  -5  -5 15836.9 1858.55   1
   5  -5  -6 14476.1 1594.15   1
  -6  -5   5 20591.4 658.674   1
  -6   6   6 149.869 106.151   1
  -6   4   6 318308. 4466.81   1
  -4   6   6 327050. 4544.66   1
  -2   6   6-135.306 147.760   1
  -6   2   6 20.1657 77.7048   1
   0   6   6 41680.2 1669.45   1
   0  -6  -6 39801.5 1386.08   1
   6  -2  -6 414.507 754.484   1
   2  -6  -6-45.4259 130.926   1
  -6  -2   6 35.9730 95.3750   1
  -6  -6   4 266524. 1996.01   1
  -6  -4   6 270045. 2703.46   1
   6  -6  -6 684.942 632.874   1
  -6  -6   6-55.9382 76.6473   1
   0  -7  -1 32456.1 1769.48   1
   0   7   1 34373.3 1009.33   1
  -1   7   0 33178.0 1085.20   1
  -1  -7   0 31559.2 1553.15   1
   1   7   0 32359.1 763.547   1
   0   7  -1 33103.3 1038.41   1
  -2  -7  -1 224051. 1999.96   1
  -2   7   1 208958. 3507.27   1
  -2   1   7 202467. 3130.83   1
  -1   7   2 215697. 2577.66   1
  -1  -7  -2 216423. 2434.80   1
  -1   2   7 194210. 3224.76   1
   2   1  -7 218071. 3214.98   1
   2   7  -1 197538. 1722.83   1
   1   7  -2 216958. 2133.59   1
   2  -1  -7 206139. 2950.37   1
   1   7   2 221036. 2373.13   1
   1  -2  -7 222511. 3427.71   1
   2   7   1 198706. 2088.50   1
   1  -7  -2 199546. 4755.79   1
  -2  -1   7 198053. 2570.28   1
  -3  -7  -2 25340.7 830.908   1
  -3   2   7 31762.3 1128.45   1
  -2   7   3 25713.6 947.609   1
  -2   3   7 23778.4 1086.55   1
   2   3  -7 28025.5 961.311   1
  -2  -7  -3 23751.4 829.731   1
   3   2  -7 30553.3 1139.23   1
   0  -3  -7 197756. 2793.13   1
   0   3   7 201885. 2933.39   1
   0  -7  -3 198637. 3236.53   1
  -3   0   7 190324. 2843.48   1
   3   0  -7 194351. 3063.79   1
   0   7   3 208303. 2783.44   1
   3  -7  -2 25698.3 2278.13   1
   2  -3  -7 21766.9 1070.20   1
  -3  -2   7 24832.5 1075.61   1
   2  -7  -3 21516.3 1634.08   1
  -3  -7  -4 181682. 2424.80   1
   3   4  -7 181457. 2422.10   1
  -3   7   4 176068. 2759.84   1
   4   3  -7 182733. 2458.69   1
  -3   4   7 179461. 3434.54   1
  -4   3   7 184973. 3121.80   1
  -4  -7  -1 23820.6 788.964   1
  -1   4   7 19986.4 1062.86   1
  -1  -7  -4 24044.4 922.553   1
   4   1  -7 18572.9 855.207   1
  -1   7   4 23897.6 1010.22   1
  -4   1   7 23210.4 1172.55   1
  -4  -1   7 17253.8 771.757   1
   1  -4  -7 19794.2 972.829   1
   4  -1  -7 24385.5 1216.98   1
   1  -7  -4 17906.0 1190.91   1
   1   7   4 26642.6 1247.45   1
  -7  -1   4 16248.6 1335.05   1
   3  -7  -4 141968. 4804.69   1
   3  -4  -7 149733. 2846.84   1
  -4  -3   7 146453. 2712.27   1
   4  -7  -3 139071. 5233.96   1
   4  -3  -7 145372. 3875.07   1
   4   5  -7 114053. 1754.73   1
  -4   5   7 121936. 2691.24   1
  -4   7   5 109407. 2404.73   1
  -5   4   7 129544. 2967.90   1
  -7   4   5 95235.9 4383.26   1
  -5   7   4 99270.3 3594.41   1
   5   4  -7 114028. 3017.32   1
  -5   2   7 69799.9 2127.30   1
  -7   2   5 67000.8 3024.01   1
  -2   5   7 73292.4 1861.00   1
   5   2  -7 67469.0 2901.16   1
  -2   7   5 75748.3 1880.50   1
   0   7   5 136014. 2761.08   1
   0  -7  -5 141350. 2286.18   1
   5   0  -7 148275. 3945.52   1
   0  -5  -7 142025. 2600.03   1
  -7   0   5 142317. 4455.97   1
   2  -5  -7 65667.8 1646.45   1
  -5  -2   7 62870.3 1549.39   1
   7  -2  -5 51241.1 3910.43   1
   5  -2  -7 60022.6 2234.58   1
   2  -7  -5 52849.3 2514.41   1
  -7  -2   5 70258.9 2436.25   1
  -7  -4   5 107779. 1851.89   1
   4  -7  -5 93988.1 4102.72   1
  -5  -4   7 98241.5 1949.50   1
   4  -5  -7 98271.0 3766.46   1
   5  -4  -7 100762. 2697.91   1
   5  -7  -4 81746.2 4384.00   1
  -7  -5   4 113626. 2856.85   1
  -7   5   6 49601.4 2297.06   1
  -6   5   7 46115.6 1760.56   1
  -5   6   7 37519.8 1709.99   1
  -6   7   5 31881.3 1909.23   1
   5   6  -7 51400.3 1368.90   1
  -5   7   6 34344.5 1465.38   1
  -7   6   5 35481.4 2591.91   1
  -7   3   6 21783.4 1439.68   1
  -6   3   7 20769.3 1164.52   1
   3   7  -6 22421.9 628.665   1
  -3   7   6 19524.3 1059.20   1
   6   3  -7 20630.2 1691.69   1
  -7   1   6 104858. 2760.06   1
  -1   7   6 109396. 2222.44   1
  -1  -6  -7 112235. 2712.75   1
  -6   1   7 101087. 2471.98   1
  -1  -7  -6 103610. 2122.45   1
  -1   6   7 114528. 2773.78   1
  -7  -1   6 98444.1 2117.88   1
   1  -7  -6 98270.1 2045.68   1
   1  -6  -7 97142.1 2235.45   1
   1   7   6 98350.7 2124.31   1
  -6  -1   7 100258. 2237.38   1
   3  -6  -7 17846.6 1382.97   1
  -6  -3   7 20794.1 1115.48   1
  -7  -3   6 22016.3 863.944   1
   6  -3  -7 15324.3 1678.24   1
  -7  -6   3 19797.6 1245.76   1
   7  -3  -6 17507.9 1962.93   1
  -6  -7   3 15911.7 343.082   1
   3  -7  -6 15472.8 1158.04   1
  -6  -5   7 34485.9 1077.08   1
   7  -5  -6 37841.5 3064.25   1
   7  -6  -5 29300.9 3246.04   1
  -7  -6   5 35089.6 840.001   1
   6  -5  -7 35099.8 2784.93   1
  -7  -5   6 39791.9 1007.50   1
   6  -7  -5 24451.8 2529.18   1
   5  -7  -6 25779.2 2401.86   1
   5  -6  -7 23217.1 1555.65   1
  -7   7   6 75194.1 2515.77   1
  -7   6   7 72664.5 2278.24   1
  -6   7   7 77000.6 2361.58   1
   4   7  -7-52.4659 85.0618   1
   7   4  -7-234.017 374.479   1
  -4   7   7-44.9714 111.520   1
  -7   4   7-11.8568 106.158   1
  -2   7   7 104028. 2235.07   1
  -7   2   7 103491. 2319.57   1
   0  -7  -7 41.3234 82.8202   1
   0   7   7 88.5793 193.166   1
  -7   0   7 150.574 121.528   1
   2  -7  -7 102219. 2673.54   1
  -7  -2   7 98612.8 2094.69   1
   7  -2  -7 95887.2 4938.63   1
   7  -4  -7 153.558 418.944   1
   4  -7  -7-49.0893 139.051   1
  -7  -4   7 21.1886 63.9782   1
  -7  -7   4-0.97804 44.5909   1
  -7  -6   7 68639.0 1455.30   1
   7  -7  -6 54957.8 3955.46   1
   6  -7  -7 59178.3 4266.00   1
   7  -6  -7 56035.8 4053.50   1
   0   8   0 646853. 4007.93   1
  -1  -8  -1 157.091 107.035   1
  -1   8   1 250.149 106.472   1
   1   8  -1 208.604 74.0080   1
  -1   8  -1 47.4120 201.802   1
   1   8   1 184.048 80.0099   1
   1  -8  -1 296.001 254.435   1
   2   2  -8 221132. 3060.97   1
  -2   2   8 220957. 4158.62   1
   2   0  -8 101.024 143.585   1
  -2  -8   0 66.7168 156.450   1
  -2   8   0-38.0794 179.207   1
   0   8   2 30.0126 57.8440   1
   0  -8  -2 49.9970 120.028   1
  -2   0   8 65.3387 70.3659   1
   2   8   0-9.91629 72.2695   1
   2  -2  -8 241888. 3522.39   1
   2   8   2 256739. 2631.03   1
  -3   3   8 227.099 124.224   1
  -3   8   3 93.4568 115.245   1
   3   3  -8 153.335 149.457   1
  -3  -8  -3 96.1732 75.9259   1
  -1  -8  -3 171998. 2258.58   1
  -3   1   8 163196. 3123.14   1
  -3  -8  -1 165195. 1772.98   1
   3   1  -8 173564. 2915.19   1
  -1   8   3 163151. 2665.57   1
  -1   3   8 163687. 2981.54   1
  -3   8   1 153261. 3235.80   1
   1  -3  -8 182044. 3181.81   1
   1   8   3 167845. 2672.99   1
   3  -1  -8 154493. 2972.66   1
  -3  -1   8 144227. 3008.31   1
   1  -8  -3 160307. 2940.86   1
   3  -3  -8 295.741 134.816   1
   3  -8  -3 117.949 346.975   1
  -4   8   4 52772.9 1714.53   1
   4   4  -8 49975.2 1311.03   1
  -2   4   8 605.285 183.443   1
  -4   8   2 584.896 279.390   1
  -4   2   8 6.32479 101.897   1
  -2  -8  -4 526.595 161.895   1
  -2   8   4 806.313 196.361   1
  -4  -8  -2 273.722 92.2551   1
   4   2  -8 77.3535 91.0588   1
   0  -8  -4 17735.4 930.175   1
   0   8   4 17875.5 792.857   1
  -4   0   8 8312.74 585.435   1
   4   0  -8 9010.73 624.593   1
  -4  -8   0 14435.8 479.909   1
   0   4   8 17114.6 919.991   1
   0  -4  -8 16139.0 997.735   1
  -4  -2   8 167.844 175.141   1
   2  -8  -4 625.883 202.557   1
   2  -4  -8 589.991 183.480   1
   4  -2  -8 17.9081 97.8946   1
  -8  -4   4 33904.1 1681.95   1
   4  -8  -4 37023.0 2842.34   1
  -5   8   5 23.8787 91.3661   1
  -5   5   8 36.1696 128.579   1
  -3   5   8 12770.6 799.849   1
  -3   8   5 11798.8 867.085   1
   3   5  -8 12321.1 683.878   1
  -5   3   8 12076.8 862.371   1
   5   3  -8 11947.6 922.787   1
   5   1  -8 143871. 3803.60   1
  -8   1   5 145807. 3453.20   1
  -1  -8  -5 142801. 2558.59   1
  -1   5   8 146514. 3617.85   1
  -1   8   5 144962. 2728.12   1
  -5  -1   8 132939. 2189.66   1
   1  -8  -5 112698. 2868.61   1
  -8  -1   5 137941. 3111.89   1
   1   8   5 122914. 2975.70   1
   1  -5  -8 133941. 2694.60   1
   5  -1  -8 120748. 3742.54   1
   3  -5  -8 11418.4 822.194   1
  -5  -3   8 9316.27 672.805   1
   3  -8  -5 8381.36 941.253   1
   5  -3  -8 10499.0 1265.63   1
  -8  -3   5 8077.66 954.298   1
  -8  -5   5 48.5257 99.2755   1
   5  -5  -8 169.927 141.230   1
   5  -8  -5 48.5532 457.418   1
  -6   8   6 37594.4 1583.11   1
  -6   6   8 36280.4 1706.49   1
   6   6  -8 35181.6 2111.09   1
   4   6  -8 439.047 126.248   1
   4   8  -6-7.55745 123.103   1
  -4   6   8 440.439 226.807   1
   6   4  -8 375.844 193.484   1
  -4   8   6 57.7309 101.978   1
  -6   8   4-13.2622 275.760   1
  -6   4   8 123.729 114.428   1
  -8   4   6 346.057 278.952   1
  -6   2   8 80468.8 2204.61   1
  -2   6   8 75551.3 2159.75   1
  -2  -8  -6 73064.1 1818.09   1
   6   2  -8 86752.5 2316.23   1
  -2   8   6 79084.1 2270.06   1
  -8   2   6 68566.5 3195.08   1
   0  -8  -6 133.426 83.5853   1
   0   6   8 38.9457 86.4052   1
   0   8   6 282.862 136.257   1
  -6   0   8 208.890 135.590   1
   6   0  -8-48.5074 112.818   1
  -8   0   6-51.5678 175.585   1
   0  -6  -8 169.173 99.8390   1
   8   0  -6 399.027 676.990   1
   6  -2  -8 73948.2 2519.83   1
  -8  -2   6 77385.0 2199.73   1
   2  -6  -8 64540.4 1786.42   1
  -6  -2   8 71189.5 1796.34   1
   2  -8  -6 65201.5 2882.54   1
  -6  -4   8 372.724 158.178   1
   4  -8  -6-109.773 263.929   1
   6  -4  -8-161.984 219.444   1
  -8  -6   4 176.675 132.671   1
   4  -6  -8 247.154 293.501   1
  -8  -4   6 144.642 77.4474   1
   8  -4  -6 209.264 468.874   1
  -8  -6   6 28030.2 848.682   1
   8  -6  -6 20872.5 3075.56   1
   6  -8  -6 25553.5 2563.31   1
   6  -6  -8 23605.1 2209.99   1
   7   7  -8-238.987 402.028   1
  -7   8   5 46595.8 2819.76   1
  -8   5   7 47100.5 1941.54   1
   5   7  -8 52806.6 1890.22   1
  -7   5   8 48637.3 2098.03   1
  -5   7   8 53625.7 1976.95   1
  -3   7   8 89578.2 2393.00   1
  -8   3   7 85478.1 2451.10   1
  -7   3   8 92039.0 2731.86   1
   3   8  -7 87419.3 1425.41   1
   7   1  -8 5190.43 1133.58   1
  -8   1   7 8931.94 760.876   1
  -1   8   7 12472.6 945.181   1
  -1   7   8 11905.6 925.509   1
  -7   1   8 8660.07 777.880   1
  -1  -8  -7 12471.4 853.850   1
  -1  -7  -8 15288.6 922.454   1
   7  -1  -8 6347.32 1251.59   1
   1  -8  -7 11273.2 750.272   1
  -8  -1   7 7020.00 568.816   1
   1  -7  -8 10523.8 716.905   1
  -7  -1   8 6973.70 583.716   1
   1   8   7 14533.1 854.981   1
   8  -1  -7 7058.43 1487.95   1
   3  -7  -8 72683.7 2717.39   1
   8  -3  -7 74362.7 4309.90   1
  -7  -3   8 72489.2 1979.22   1
  -8  -3   7 81836.5 2013.06   1
   7  -3  -8 79360.2 4232.06   1
   3  -8  -7 72887.2 2779.16   1
  -7  -5   8 47849.1 1256.54   1
  -8  -5   7 48875.1 1204.50   1
  -8  -7   5 44608.7 951.777   1
   8  -5  -7 33009.1 3216.37   1
   7  -8  -5 30424.6 3561.79   1
   7  -5  -8 34787.3 3310.61   1
   5  -8  -7 44055.9 3145.43   1
   5  -7  -8 49132.4 2216.26   1
   6   8  -8 212.203 319.977   1
   4   8  -8 7372.51 407.355   1
   8   4  -8 7530.38 1413.67   1
  -8   4   8 9066.93 838.861   1
  -4   8   8 7748.61 890.697   1
  -8   2   8 24.4287 91.8730   1
  -2   8   8 138.777 105.965   1
  -8   0   8 272983. 4381.90   1
   0  -8  -8 254530. 4086.31   1
   0   8   8 266235. 4667.53   1
   8   0  -8 263861. 8367.42   1
  -8  -2   8-23.5314 99.5908   1
   2  -8  -8-9.19475 127.272   1
   8  -2  -8-195.764 476.743   1
   4  -8  -8 6685.13 742.432   1
  -8  -4   8 7721.74 549.379   1
   8  -4  -8 5733.94 1590.64   1
   1   9   0 16970.2 619.320   1
   0  -9  -1 16060.9 1248.49   1
   0   9   1 18792.1 773.690   1
  -1  -9   0 17757.8 1543.28   1
   0   9  -1 16951.7 958.457   1
   1   9  -2 25041.0 855.449   1
   2   9  -1 24242.9 698.555   1
  -1   9   2 22597.0 945.474   1
  -2  -9  -1 22682.4 818.282   1
  -1  -9  -2 23016.4 927.175   1
   1   9   2 24098.5 808.203   1
   1  -9  -2 23064.7 1762.60   1
   2  -1  -9 22090.4 1092.43   1
   1  -2  -9 26378.5 1359.25   1
  -2  -9  -3 99544.4 1653.16   1
  -3  -9  -2 104594. 1570.21   1
  -2   9   3 95892.2 1994.51   1
  -3   2   9 103669. 2750.80   1
  -2   3   9 103575. 3122.30   1
   3   2  -9 93442.2 2115.05   1
  -3   0   9 100002. 2738.89   1
   3   0  -9 104303. 2343.62   1
  -3  -9   0 113892. 1834.38   1
   0  -9  -3 97589.5 2102.12   1
   0   9   3 88534.4 1872.01   1
   3  -2  -9 90449.5 2413.66   1
   2  -3  -9 85869.6 2329.37   1
   2   9   3 88964.1 1684.39   1
  -4   3   9 84107.4 2141.03   1
  -3   4   9 98016.2 2556.75   1
  -3   9   4 87678.2 2070.35   1
   4   3  -9 90901.9 2072.08   1
  -4   9   3 86745.7 2885.88   1
   3   4  -9 101603. 2221.33   1
  -3  -9  -4 96518.1 1823.49   1
  -1   4   9 16456.0 980.830   1
  -1  -9  -4 14684.1 698.029   1
  -4   1   9 11311.9 829.011   1
  -1   9   4 17662.5 886.004   1
   4   1  -9 14913.9 835.794   1
  -4  -9  -1 12165.4 530.403   1
   1   9   4 13323.3 769.537   1
  -4  -1   9 13362.6 987.288   1
   1  -9  -4 14079.2 826.699   1
   4  -3  -9 75473.5 2189.67   1
  -4  -3   9 74539.1 1626.94   1
   3  -9  -4 80153.1 4005.61   1
  -4   5   9 90387.1 2400.17   1
  -5   9   4 78600.5 2742.60   1
   5   4  -9 84241.7 1990.34   1
  -4   9   5 90456.1 2331.27   1
   4   5  -9 88571.2 2028.09   1
  -5   4   9 100774. 2972.76   1
   5   2  -9 111074. 2693.42   1
  -2   5   9 111573. 2995.03   1
  -2   9   5 111775. 2422.10   1
  -5   2   9 103478. 2513.17   1
   5   0  -9 103287. 2958.30   1
   0  -9  -5 120625. 2656.48   1
  -5   0   9 106830. 2227.43   1
   0   9   5 120966. 2458.10   1
  -5  -9   0 118703. 1349.59   1
   0  -5  -9 116402. 2718.76   1
   5  -2  -9 94622.9 3372.01   1
  -5  -2   9 91949.2 2323.80   1
   2  -5  -9 96540.6 2451.33   1
   2  -9  -5 86040.7 2364.49   1
   4  -9  -5 69437.8 3830.26   1
  -5  -4   9 73013.4 1575.30   1
  -9  -4   5 75224.3 2395.01   1
   5  -4  -9 74745.5 3728.63   1
  -6   9   5 60964.8 2283.46   1
  -5   9   6 59785.2 2132.58   1
  -6   5   9 65420.4 2197.84   1
   6   5  -9 65386.5 1904.37   1
  -3   6   9 69252.7 2058.52   1
  -3   9   6 69979.0 2045.32   1
  -6   3   9 68007.9 2131.30   1
   6   3  -9 63471.9 2447.72   1
  -1   9   6 10683.5 692.561   1
  -1  -9  -6 8956.21 617.101   1
  -1   6   9 9783.77 972.781   1
  -6   1   9 6676.34 725.976   1
   6   1  -9 10871.9 1073.05   1
  -9   1   6 10347.2 1561.56   1
   1  -9  -6 8798.94 839.520   1
  -6  -1   9 11658.4 715.163   1
   1  -6  -9 10758.9 846.201   1
   1   9   6 8835.64 690.378   1
  -6  -9   1 7294.74 302.836   1
   6  -1  -9 8205.43 942.867   1
  -9  -3   6 56180.3 2090.61   1
   3  -6  -9 60406.7 2026.41   1
  -6  -3   9 55326.4 1716.89   1
   3  -9  -6 69692.4 2457.62   1
   6  -3  -9 64291.4 2331.65   1
  -9  -6   5 49353.7 1574.20   1
  -9  -5   6 55929.2 1333.31   1
   5  -9  -6 46781.7 3355.85   1
   6  -9  -5 40028.7 3348.10   1
  -6  -5   9 51387.6 1276.83   1
   6  -5  -9 55468.9 2361.03   1
   5  -6  -9 48407.1 2281.23   1
   6   7  -9 31496.8 1391.96   1
  -9   4   7 18181.5 1498.36   1
   4   7  -9 20871.7 897.984   1
   4   9  -7 17002.7 674.603   1
  -7   4   9 18985.1 1347.55   1
   7   4  -9 18144.6 1810.55   1
  -2   9   7 26977.6 1179.91   1
  -9   2   7 25183.2 1731.00   1
   7   2  -9 22549.4 1697.48   1
  -2   7   9 32096.4 1700.19   1
  -2  -9  -7 32357.1 1318.28   1
  -7   2   9 27478.4 1372.53   1
  -9   0   7 27093.8 1382.35   1
   0  -9  -7 31919.3 1214.88   1
   0   9   7 26343.5 1555.78   1
   0  -7  -9 29675.5 1455.43   1
   0   7   9 34310.1 1422.08   1
  -7   0   9 29169.0 1293.05   1
   7   0  -9 25741.5 1912.89   1
  -9  -2   7 24748.6 1128.22   1
   2  -7  -9 27241.4 1231.51   1
   9  -2  -7 20435.3 3054.82   1
  -7  -2   9 22714.6 1082.77   1
   7  -2  -9 26094.4 2181.14   1
   2  -9  -7 22747.5 1692.31   1
  -7  -4   9 17365.0 844.113   1
  -9  -4   7 18066.8 850.490   1
   9  -4  -7 14579.4 2635.79   1
   7  -4  -9 14163.5 1776.70   1
   4  -9  -7 20694.0 1665.85   1
  -9  -7   4 18711.0 896.675   1
   4  -7  -9 23155.6 2157.95   1
   5   8  -9 43564.5 1752.53   1
  -3   9   8 41124.0 1694.52   1
  -9   3   8 41675.3 1754.51   1
  -8   3   9 39825.8 1850.14   1
   3   8  -9 45468.2 1400.26   1
   8   1  -9 4026.87 1273.68   1
  -9   1   8 3339.92 480.617   1
  -1   9   8 10655.6 958.106   1
  -1   8   9 11363.3 1117.29   1
  -1  -9  -8 6274.76 618.325   1
  -8   1   9 4665.56 639.603   1
  -1  -8  -9 8240.97 720.029   1
   9   1  -8 3917.36 1216.78   1
   8  -1  -9 3844.88 1215.60   1
   1  -9  -8 9480.96 793.052   1
   1  -8  -9 8573.44 700.137   1
  -8  -1   9 5220.93 552.399   1
   1   9   8 6301.00 601.245   1
   9  -1  -8 3547.73 1134.02   1
   3  -8  -9 38124.5 2286.73   1
   8  -3  -9 40989.5 3822.81   1
  -8  -3   9 47760.8 1587.13   1
   3  -9  -8 36229.3 2091.06   1
   9  -3  -8 37637.8 3487.57   1
  -8  -5   9 40678.9 1229.53   1
  -9  -5   8 42151.3 1286.66   1
   9   4  -9 302.769 666.752   1
   9   2  -9-100.918 447.599   1
   0  -9  -9 130.310 88.1584   1
  -9   0   9-124.080 147.922   1
   0   9   9 263.040 251.708   1
   9   0  -9 232.149 390.404   1
  -9  -2   9 414.346 161.629   1
   2  -9  -9 381.480 303.396   1
   9  -2  -9 40.2814 430.946   1
  -9  -4   9 123.938 121.151   1
   0  10   0-4.36551 54.2456   1
  -1  10   1 48086.8 1237.41   1
  -1 -10  -1 52132.0 2443.64   1
  -1  10  -1 54670.0 1490.67   1
   1  10   1 45043.3 1121.11   1
   2  10  -2 12.9671 38.2713   1
  -2 -10  -2 26.7398 121.662   1
  -2  10   2 128.548 91.2096   1
  -2   2  10 234.625 149.089   1
  -2 -10   0 237012. 4508.88   1
   0 -10  -2 227865. 5908.04   1
   2  10   2 72.2105 114.040   1
   2  -2 -10 401.617 187.261   1
   2 -10  -2 12.0872 387.681   1
  -3  10   3 69714.3 1819.04   1
   3   3 -10 73504.0 1956.94   1
  -3   1  10 47830.9 1922.17   1
   3   1 -10 46170.3 1627.75   1
  -1  10   3 41823.3 1287.30   1
   1  10  -3 43432.0 1243.80   1
  -3 -10  -1 48866.0 1463.65   1
  -1 -10  -3 52184.7 2032.43   1
  -3  10   1 40332.5 2029.97   1
   1  -3 -10 37557.2 1590.00   1
   1  10   3 36661.5 1327.04   1
   1 -10  -3 35064.6 2362.44   1
   3  -3 -10 70853.3 2063.63   1
   3 -10  -3 60377.4 3311.89   1
  -4 -10  -4-2.13840 70.7747   1
  -4   4  10 34.9723 100.066   1
  -4  10   4-27.8841 129.462   1
  -2 -10  -4 24380.4 898.317   1
  -4   2  10 21917.5 1318.44   1
  -4 -10  -2 22806.3 822.942   1
   4   2 -10 22394.7 1179.32   1
  -2   4  10 22423.2 1490.97   1
  -2  10   4 24218.0 1172.31   1
   4   0 -10 692.528 216.863   1
  -4   0  10 659.013 289.366   1
  -4 -10   0 216.737 86.6077   1
   0 -10  -4 137.024 138.055   1
   0  10   4 65.6177 78.0770   1
   4  -2 -10 20771.9 1070.75   1
   2  -4 -10 24156.3 1308.85   1
   2 -10  -4 21017.5 1893.27   1
   2  10   4 23547.2 970.108   1
  -4  -2  10 22571.4 999.115   1
   4  -4 -10 48.5580 109.880   1
   4 -10  -4 70.1470 451.189   1
   5   5 -10 11145.1 694.117   1
  -5  10   5 9443.45 786.460   1
  -5   3  10 34058.5 1427.85   1
   5   3 -10 33384.7 1304.61   1
  -3   5  10 28297.8 1614.77   1
  -3 -10  -5 30650.0 1155.80   1
  -3  10   5 28656.1 1391.26   1
  -5 -10  -3 28908.0 1093.88   1
  -1 -10  -5 69251.7 1770.73   1
   5   1 -10 60226.1 1948.04   1
  -5   1  10 66647.4 2037.62   1
  -1   5  10 63015.2 1977.65   1
  -1  10   5 58328.2 1731.89   1
   5  -1 -10 66782.3 2385.12   1
  -5  -1  10 64686.9 2058.61   1
   1  -5 -10 61850.8 2032.85   1
   3  -5 -10 24769.1 1207.64   1
  -5  -3  10 27396.1 1087.28   1
   5 -10  -5 7349.81 1476.38   1
   5  -5 -10 8803.77 1267.93   1
   6   6 -10 134.259 286.864   1
   4   6 -10 26970.8 1088.68   1
  -4  10   6 23933.4 1295.25   1
   6   4 -10 26205.4 1902.94   1
  -2   6  10 285.348 264.509   1
  -2 -10  -6 282.877 184.923   1
  -2  10   6 82.3940 119.626   1
  -6   2  10 0.66140 104.866   1
   6   2 -10 635.984 291.552   1
   0 -10  -6 57680.3 2107.39   1
  -6   0  10 71412.3 1898.22   1
   0  10   6 58705.8 2104.66   1
  -6 -10   0 58843.4 962.567   1
   0  -6 -10 60820.8 2011.21   1
   6   0 -10 71928.2 3339.49   1
   2  -6 -10 44.3985 84.1046   1
   2 -10  -6 99.6777 117.927   1
   6  -2 -10 203.561 296.561   1
 -10  -2   6-51.1140 298.962   1
  -6  -2  10-13.3024 153.421   1
  -6  -4  10 21863.2 947.690   1
   6  -4 -10 18709.0 1301.01   1
   5   7 -10 18210.3 859.489   1
   7   5 -10 21007.8 1581.83   1
   3  10  -7 7254.21 310.208   1
  -3 -10  -7 6579.34 582.783   1
  -3  10   7 8016.74 855.431   1
 -10   1   7 39567.1 2269.61   1
  -1  10   7 42639.3 1655.44   1
  -1 -10  -7 43385.7 1426.49   1
   7   1 -10 39864.7 1845.49   1
  -7   1  10 36706.9 1694.04   1
   1 -10  -7 36123.5 2029.28   1
  -7  -1  10 35186.4 1293.68   1
 -10  -1   7 35243.7 1798.08   1
   1  -7 -10 41342.5 1803.39   1
   1  10   7 43821.4 1529.65   1
   7  -1 -10 32959.8 1834.53   1
 -10  -3   7 7491.15 611.919   1
   7  -3 -10 9785.80 1037.33   1
   3 -10  -7 8198.87 860.447   1
 -10  -5   7 16185.8 776.097   1
  -7  -5  10 17159.0 873.002   1
   8   4 -10-286.503 592.653   1
   4   8 -10 51.2813 87.7245   1
  -2 -10  -8 101747. 2495.27   1
   8   2 -10 80961.5 4300.14   1
  -8   0  10 21.7342 106.806   1
   8   0 -10-227.428 426.136   1
   0  -8 -10 162.781 178.051   1
   0  10   8-62.5775 210.449   1
   0 -10  -8 15.1731 91.0607   1
 -10   0   8 50.9260 90.0336   1
 -10  -2   8 78394.1 2034.02   1
   8  -2 -10 77978.8 4597.22   1
   2 -10  -8 81610.2 3529.29   1
  -8  -2  10 80038.0 2087.09   1
 -10  -4   8 161.547 133.571   1
  -8  -4  10 14.1767 86.4959   1
   9   5 -10 27118.3 2496.29   1
   9   3 -10 23006.0 2513.10   1
  -1 -10  -9 3131.30 485.080   1
  10   1  -9 3738.62 1514.31   1
   9   1 -10 5571.66 1440.73   1
 -10  -1   9 4987.03 633.334   1
  -9  -1  10 6513.64 646.498   1
  10  -1  -9 2891.69 1099.36   1
   9  -1 -10 4171.86 1252.27   1
 -10  -3   9 21078.6 1090.53   1
  -9  -3  10 23372.4 1145.39   1
  10   2 -10-301.811 568.931   1
  10   0 -10 71202.5 4999.40   1
 -10  -2  10-47.5802 109.857   1
  -1  11   0 60188.9 1539.84   1
   0  11  -1 67791.9 1353.09   1
   0 -11  -1 58498.9 3511.88   1
   0  11   1 72454.6 1579.82   1
  -2  11   1 10080.6 668.763   1
   1  11  -2 10683.7 467.970   1
  -1  11   2 9437.43 621.699   1
  -2 -11  -1 11494.9 1072.47   1
  -1 -11  -2 9043.24 954.933   1
   1  11   2 9630.69 565.958   1
   2  11   1 10258.2 753.098   1
   1 -11  -2 6865.30 1019.36   1
   2  -1 -11 12996.9 941.128   1
  -3  11   2 72616.0 2013.64   1
  -2  11   3 81041.5 2094.47   1
  -3   2  11 72621.0 2199.50   1
   3   2 -11 73862.1 2095.07   1
  -2   3  11 75123.7 2156.52   1
  -3 -11  -2 78032.4 2375.96   1
  -2 -11  -3 75651.1 2544.14   1
   3   0 -11 9366.31 883.580   1
  -3 -11   0 7941.58 901.188   1
   0 -11  -3 7079.67 963.848   1
   0  11   3 6831.59 537.307   1
   3  -2 -11 76053.0 2399.59   1
   2  -3 -11 72375.0 2414.37   1
   2  11   3 79720.0 1752.67   1
   2 -11  -3 70730.6 3361.30   1
  -3 -11  -4 7646.35 501.414   1
  -4 -11  -3 6730.02 437.375   1
  -4   3  11 6533.88 768.862   1
  -3  11   4 8449.50 750.937   1
   4   3 -11 7049.99 670.977   1
   4   1 -11 60672.1 2057.20   1
  -4   1  11 53268.8 2454.77   1
   1  11  -4 48901.4 1255.25   1
  -1  11   4 40323.3 1637.77   1
  -4 -11  -1 52972.1 1837.30   1
  -1 -11  -4 45556.7 2217.50   1
   4  -1 -11 49584.5 1719.34   1
   1  11   4 55732.9 1714.31   1
  -4  -1  11 56608.5 1717.86   1
   1 -11  -4 48320.2 2666.31   1
   4  -3 -11 5649.40 604.541   1
   3 -11  -4 6253.87 1054.56   1
  -5  11   4 19349.5 1144.18   1
   5   4 -11 18961.8 963.698   1
  -4  11   5 19929.9 1293.07   1
   4   5 -11 19813.3 1067.13   1
  -5 -11  -4 22142.0 899.893   1
  -2 -11  -5 48496.5 1415.49   1
   5   2 -11 47295.2 1614.99   1
  -5 -11  -2 45241.0 1160.82   1
  -2  11   5 47160.4 1682.08   1
   5   0 -11 19999.7 1103.14   1
   0  11   5 26979.4 1229.27   1
  -5   0  11 20407.8 1368.67   1
   0 -11  -5 25536.3 1471.48   1
   2  -5 -11 41039.5 1838.42   1
  -5  -2  11 40049.1 1432.93   1
   2 -11  -5 41488.5 2713.40   1
   4 -11  -5 16873.7 1835.16   1
   5   6 -11 31792.8 1168.57   1
   6   5 -11 34030.3 2046.06   1
   6   3 -11 54126.5 2580.66   1
  -3  11   6 51641.3 1833.34   1
  -1 -11  -6 8632.26 662.458   1
  -1  11   6 8115.23 634.237   1
  -6   1  11 9796.09 795.534   1
  -6  -1  11 6972.86 737.983   1
   1  11   6 9173.24 795.723   1
   1 -11  -6 6749.16 740.368   1
   6  -1 -11 7368.66 1087.56   1
  -6  -3  11 44428.1 1516.20   1
   3 -11  -6 42996.8 2920.24   1
   7   6 -11 536.177 240.890   1
   4   7 -11 39128.7 1389.19   1
   7   4 -11 41557.6 1737.62   1
  -2 -11  -7-77.6974 87.6545   1
  -2  11   7-17.2467 88.7730   1
   0 -11  -7 43824.2 1997.48   1
  -7   0  11 47598.9 1672.87   1
   7   0 -11 50013.7 2115.67   1
   7  -2 -11 896.186 340.806   1
   2 -11  -7 59.7416 124.494   1
  -7  -2  11 885.451 282.461   1
 -11  -2   7 330.459 230.371   1
 -11  -4   7 31472.1 1324.64   1
  -7  -4  11 28039.4 1315.31   1
   8   5 -11 10981.2 1590.63   1
   8   3 -11 3431.87 866.070   1
  -1 -11  -8 32758.9 1311.81   1
   8   1 -11 29735.9 2428.63   1
  -8  -1  11 32559.7 1317.73   1
 -11  -1   8 34331.1 1565.95   1
   1  11   8 30760.8 1379.95   1
   8  -1 -11 32064.6 2613.17   1
   1 -11  -8 31746.9 2072.31   1
  -8  -3  11 3203.10 498.462   1
 -11  -3   8 2512.48 387.643   1
   9   4 -11 16766.7 2108.21   1
   9   2 -11 13177.8 2054.68   1
   9   0 -11 16679.9 2605.60   1
  -9  -2  11 12748.4 846.321   1
 -11  -2   9 11413.1 973.025   1
  10   3 -11 17278.3 2395.28   1
 -10  -3  11 13001.4 858.116   1
   0  12   0 63937.7 1489.92   1
  -1  12   1 78.8776 99.2401   1
   1  12  -1 50.9827 70.2600   1
  -1 -12  -1-26.0996 404.424   1
   1  12   1 41.7318 64.5385   1
  -1  12  -1 33.8636 120.987   1
   2  12  -2 49289.7 994.066   1
  -2  12   2 52130.5 1558.04   1
  -2 -12  -2 48248.9 2342.97   1
   0  12   2 217.028 146.729   1
   0  12  -2 141.530 185.682   1
   2  12   0 52.1098 115.641   1
   0 -12  -2-91.8550 337.189   1
   2  12   2 52619.7 1524.38   1
  -3  12   3 104.497 125.413   1
  -3 -12  -3 69.2011 133.672   1
   1  12  -3 56374.4 1068.30   1
   3   1 -12 56516.6 1999.10   1
  -3 -12  -1 58710.1 2727.18   1
  -1  12   3 60199.4 1687.37   1
  -1 -12  -3 57204.0 2593.31   1
   1  12   3 53066.9 1770.70   1
   1 -12  -3 49392.3 2821.54   1
  -4 -12  -4 124864. 1968.56   1
  -4  12   4 131310. 2834.38   1
   4   2 -12-41.3245 154.779   1
  -2 -12  -4 84.7391 208.592   1
   2  12  -4 2.67070 62.9924   1
  -4  12   2 78.6291 205.919   1
  -2  12   4 49.9678 92.5684   1
   0 -12  -4 1487.44 425.187   1
   4   0 -12 893.622 274.177   1
  -4   0  12 794.775 232.159   1
   4  -2 -12 57.3374 89.6143   1
   2  12   4-9.48979 91.0581   1
   2 -12  -4-251.795 458.827   1
   4 -12  -4 107485. 6051.58   1
  -5 -12  -5 123.241 123.479   1
   5   5 -12-115.263 134.731   1
  -5  12   3 4709.47 673.764   1
  -3 -12  -5 6890.80 513.163   1
  -3  12   5 5443.15 600.340   1
  -1  12   5 60517.9 1709.06   1
   5   1 -12 51870.4 1777.63   1
   5  -1 -12 47857.3 1813.55   1
  -5  -1  12 47247.7 1667.92   1
   3 -12  -5 3609.90 861.291   1
   6   6 -12 51675.9 2152.55   1
  -4 -12  -6 63.4820 103.472   1
   4   6 -12 54.6118 113.522   1
   6   4 -12 180.807 218.811   1
   6   2 -12 47690.4 2309.42   1
  -2 -12  -6 46731.2 1555.57   1
  -2  12   6 48415.8 1831.70   1
   0 -12  -6 302.918 253.048   1
   6   0 -12 123.806 223.097   1
   0  12   6 163.831 143.010   1
  -6  -2  12 43078.3 1606.54   1
   2 -12  -6 38082.3 2508.51   1
   7   5 -12 22016.5 1275.77   1
  -3 -12  -7 36862.4 1365.64   1
   7   3 -12 35696.6 2088.98   1
  -1 -12  -7 5325.48 624.286   1
  -1  12   7 4481.85 735.681   1
   1 -12  -7 2533.60 441.657   1
  -7  -1  12 3322.44 556.924   1
  -7  -3  12 27669.0 1408.46   1
   8   4 -12 7157.30 1114.06   1
   8   2 -12 192.477 199.758   1
  -2 -12  -8 43.9582 81.6276   1
  -8  -2  12 236.870 202.260   1
 -12  -2   8-5.16794 101.872   1
   9   3 -12 15676.0 2295.01   1
  -9  -3  12 16460.0 1136.15   1
  -1  13   0 42377.4 1289.36   1
   0  13  -1 40176.7 1253.44   1
   1  13   0 39661.8 1110.16   1
  -2  13   1 45213.7 1365.96   1
   2  13  -1 46083.5 1311.25   1
  -1 -13  -2 46046.7 2492.23   1
  -1  13   2 48628.5 1509.14   1
   1  13   2 42648.8 1504.58   1
   2  13   1 45570.4 1620.96   1
  -3  13   2 4265.95 461.178   1
  -2  13   3 6434.54 631.683   1
  -2 -13  -3 5957.87 784.967   1
   0  13   3 20714.0 921.084   1
   0 -13  -3 16676.6 1664.22   1
   2  13   3 6280.94 531.672   1
   2 -13  -3 5597.46 1336.34   1
  -4  13   3 13005.6 885.622   1
   4   3 -13 12743.5 960.084   1
  -3  13   4 15038.8 961.306   1
   4   1 -13 29323.9 1601.84   1
  -1  13   4 29218.5 1308.01   1
   1  13   4 24607.0 1483.85   1
   1 -13  -4 27684.0 2292.16   1
   3 -13  -4 9355.17 1667.17   1
   5   4 -13 2820.35 421.603   1
  -2  13   5-10.0097 146.456   1
  -2 -13  -5 108.476 203.920   1
   5   2 -13 507.738 199.559   1
   0 -13  -5 2739.39 535.626   1
   0  13   5 3780.53 514.619   1
   2 -13  -5 47.5362 337.704   1
   6   5 -13-38.9778 181.355   1
   5   6 -13 265.561 150.053   1
   6   3 -13 3812.71 603.783   1
  -3 -13  -6 4287.36 486.719   1
   6   1 -13 26204.8 1715.26   1
  -1 -13  -6 27087.9 1727.02   1
   1  13   6 29454.4 1392.59   1
   1 -13  -6 24571.7 1772.89   1
   7   4 -13 13180.1 1524.41   1
  -2 -13  -7 21132.3 1213.12   1
   7   2 -13 16680.2 1836.40   1
   0 -13  -7 9516.70 994.297   1
   8   3 -13 7015.67 878.488   1
   0  14   0 37.2592 74.1034   1
  -1  14   1 15481.0 923.161   1
   1  14   1 14745.4 765.952   1
  -1  14  -1 13504.3 716.479   1
  -2  14   2-102.923 167.031   1
  -2  14   0 2873.95 375.787   1
   0  14   2 2910.97 368.628   1
  -3  14   3 25012.4 1316.83   1
  -3  14   1 15869.3 936.718   1
  -1  14   3 13915.9 981.479   1
   1  14   3 14043.5 877.757   1
   1 -14  -3 10547.2 1626.39   1
  -4  14   2 43845.7 1654.70   1
  -2  14   4 54582.4 1924.31   1
   0 -14  -4 1223.27 756.686   1
   0  14   4 142.925 128.128   1
   2 -14  -4 38514.1 2680.34   1
   2  14   4 45425.8 1473.63   1
   5   5 -14 4900.51 553.044   1
   5   3 -14 10911.5 838.164   1
  -1  14   5 22781.9 1152.90   1
   1  14   5 19817.8 1249.92   1
   1 -14  -5 18258.6 1807.03   1
   6   4 -14 59263.6 2337.91   1
   0 -14  -6 602.380 281.761   1
   0  14   6 1387.75 431.159   1
  -1 -14  -7 14021.8 1236.89   1
  -1  15   2 24315.4 1340.78   1
  -3  15   2 387.675 220.731   1
  -2  15   3 82.2228 107.744   1
  -1  15   4 9044.80 669.562   1
   0  15   5 9071.37 878.300   1
   0   0   0    0.00    0.00   0

TITL la01_p01_s1_dom1_1 in I-43d
REM I-43d (#220 in standard setting)
CELL 0.29000   7.477439   7.477439   7.477439  90.0000  90.0000  90.0000
ZERR    3.00   0.000753   0.000753   0.000753   0.0000   0.0000   0.0000
LATT -2
SYMM -x+1/2,-y, z+1/2
SYMM -x, y+1/2,-z+1/2
SYMM  x+1/2,-y+1/2,-z
SYMM  z, x, y
SYMM  z+1/2,-x+1/2,-y
SYMM -z+1/2,-x, y+1/2
SYMM -z, x+1/2,-y+1/2
SYMM  y, z, x
SYMM -y, z+1/2,-x+1/2
SYMM  y+1/2,-z+1/2,-x
SYMM -y+1/2,-z, x+1/2
SYMM  y+1/4, x+1/4, z+1/4
SYMM -y+1/4,-x+3/4, z+3/4
SYMM  y+3/4,-x+1/4,-z+3/4
SYMM -y+3/4, x+3/4,-z+1/4
SYMM  x+1/4, z+1/4, y+1/4
SYMM -x+3/4, z+3/4,-y+1/4
SYMM -x+1/4,-z+3/4, y+3/4
SYMM  x+3/4,-z+1/4,-y+3/4
SYMM  z+1/4, y+1/4, x+1/4
SYMM  z+3/4,-y+1/4,-x+3/4
SYMM -z+3/4, y+3/4,-x+1/4
SYMM -z+1/4,-y+3/4, x+3/4
SFAC C Dy
UNIT 9.00 12.00
TREF
HKLF 4
END
;
_shelx_hkl_checksum              96348
_olex2_submission_special_instructions 'No special instructions were received'
_oxdiff_exptl_absorpt_empirical_details 
;
Empirical correction (ABSPACK) includes:
- Absorption correction using spherical harmonics
- Frame scaling
- Detector area scaling
;
_oxdiff_exptl_absorpt_empirical_full_max 4.190
_oxdiff_exptl_absorpt_empirical_full_min 0.424
loop_
_twin_individual_id
_twin_individual_mass_fraction_refined
1 1(2)
2 0(2)

# start Validation Reply Form
_vrf_PLAT971_Dy4C3_19GPa         
;
PROBLEM: Check Calcd Resid. Dens.  0.53Ang From Dy1             3.11 eA-3  
RESPONSE: Heavy element atoms contributed to the high residual density 
which are smaller than the 0.1*Z eA^-3 (Z = 66 for Dy). This may originate 
from the absorption correction or Fourier truncation error.
;
_vrf_PLAT972_Dy4C3_19GPa         
;
PROBLEM: Check Calcd Resid. Dens.  1.28Ang From Dy1            -2.60 eA-3  
RESPONSE: Heavy element atoms contributed to the high residual density 
which are smaller than the 0.1*Z eA^-3 (Z = 66 for Dy). This may originate 
from the absorption correction or Fourier truncation error.
;
_vrf_PLAT976_Dy4C3_19GPa         
;
PROBLEM: Check Calcd Resid. Dens.  0.80Ang From C1      .      -1.79 eA-3  
RESPONSE: Heavy element atoms contributed to the high residual density 
which are smaller than the 0.1*Z eA^-3 (Z = 66 for Dy). This may originate 
from the absorption correction or Fourier truncation error.
;
# end Validation Reply Form
