# Supplementary material for: High-pressure synthesis of dysprosium carbides
Source: Front Chem. 2023 Jun 13;11:1210081. doi: 10.3389/fchem.2023.1210081 (PMC10296199; doi:10.3389/fchem.2023.1210081)
Supplement: Supplementary file 2 [file DataSheet2.zip › Dy4C3_58GPa_CCDC_2248722.cif]

####################################################################### 
# 
# This file contains crystal structure data downloaded from the 
# Cambridge Structural Database (CSD) hosted by the Cambridge 
# Crystallographic Data Centre (CCDC).
# 
# Full information about CCDC data access policies and citation 
# guidelines are available at http://www.ccdc.cam.ac.uk/access/V1 
# 
# Audit and citation data items may have been added by the CCDC. 
# Please retain this information to preserve the provenance of 
# this file and to allow appropriate attribution of the data. 
# 
#######################################################################

data_Dy4C3_58GPa
_database_code_depnum_ccdc_archive 'CCDC 2248722'
loop_
_audit_author_name
_audit_author_address
'Fariia Iasmin Akbar'
;Bayerisches Geoinstitut, University of Bayreuth
Germany
;
_audit_update_record             
;
2023-03-14 deposited with the CCDC.	2023-06-01 downloaded from the CCDC.
;
_audit_creation_date             2023-02-23
_audit_creation_method           
;
Olex2 1.5
(compiled 2022.04.07 svn.rca3783a0 for OlexSys, GUI svn.r6498)
;
_shelx_SHELXL_version_number     2014/7
_audit_contact_author_address    ?
_audit_contact_author_email      ?
_audit_contact_author_name       'Fariia Iasmin Akbar'
_audit_contact_author_phone      ?
_publ_contact_author_id_orcid    ?
_publ_section_references         
;
Dolomanov, O.V., Bourhis, L.J., Gildea, R.J, Howard, J.A.K. & Puschmann, H.
 (2009), J. Appl. Cryst. 42, 339-341.

Sheldrick, G.M. (2015). Acta Cryst. A71, 3-8.

Sheldrick, G.M. (2015). Acta Cryst. C71, 3-8.
;
_chemical_name_common            'Dysprosium carbide (4/3)'
_chemical_name_systematic        Dy4C3
_chemical_formula_moiety         'C3 Dy4'
_chemical_formula_sum            'C3 Dy4'
_chemical_formula_weight         686.03
_chemical_absolute_configuration ?
_chemical_melting_point          ?
_chemical_oxdiff_formula         Dy4C3
loop_
_atom_type_symbol
_atom_type_description
_atom_type_scat_dispersion_real
_atom_type_scat_dispersion_imag
_atom_type_scat_source
C C -0.0011 0.0005 'International Tables Vol C Tables 4.2.6.8 and 6.1.1.4'
Dy Dy -1.1887 1.7103 'International Tables Vol C Tables 4.2.6.8 and 6.1.1.4'

_shelx_space_group_comment       
;
The symmetry employed for this shelxl refinement is uniquely defined
by the following loop, which should always be used as a source of
symmetry information in preference to the above space-group names.
They are only intended as comments.
;
_space_group_crystal_system      cubic
_space_group_IT_number           220
_space_group_name_H-M_alt        'I -4 3 d'
_space_group_name_Hall           'I -4bd 2c 3'
loop_
_space_group_symop_operation_xyz
'x, y, z'
'-x+1/2, -y, z+1/2'
'-x, y+1/2, -z+1/2'
'x+1/2, -y+1/2, -z'
'z, x, y'
'z+1/2, -x+1/2, -y'
'-z+1/2, -x, y+1/2'
'-z, x+1/2, -y+1/2'
'y, z, x'
'-y, z+1/2, -x+1/2'
'y+1/2, -z+1/2, -x'
'-y+1/2, -z, x+1/2'
'y+1/4, x+1/4, z+1/4'
'-y+1/4, -x+3/4, z+3/4'
'y+3/4, -x+1/4, -z+3/4'
'-y+3/4, x+3/4, -z+1/4'
'x+1/4, z+1/4, y+1/4'
'-x+3/4, z+3/4, -y+1/4'
'-x+1/4, -z+3/4, y+3/4'
'x+3/4, -z+1/4, -y+3/4'
'z+1/4, y+1/4, x+1/4'
'z+3/4, -y+1/4, -x+3/4'
'-z+3/4, y+3/4, -x+1/4'
'-z+1/4, -y+3/4, x+3/4'
'x+1/2, y+1/2, z+1/2'
'-x+1, -y+1/2, z+1'
'-x+1/2, y+1, -z+1'
'x+1, -y+1, -z+1/2'
'z+1/2, x+1/2, y+1/2'
'z+1, -x+1, -y+1/2'
'-z+1, -x+1/2, y+1'
'-z+1/2, x+1, -y+1'
'y+1/2, z+1/2, x+1/2'
'-y+1/2, z+1, -x+1'
'y+1, -z+1, -x+1/2'
'-y+1, -z+1/2, x+1'
'y+3/4, x+3/4, z+3/4'
'-y+3/4, -x+5/4, z+5/4'
'y+5/4, -x+3/4, -z+5/4'
'-y+5/4, x+5/4, -z+3/4'
'x+3/4, z+3/4, y+3/4'
'-x+5/4, z+5/4, -y+3/4'
'-x+3/4, -z+5/4, y+5/4'
'x+5/4, -z+3/4, -y+5/4'
'z+3/4, y+3/4, x+3/4'
'z+5/4, -y+3/4, -x+5/4'
'-z+5/4, y+5/4, -x+3/4'
'-z+3/4, -y+5/4, x+5/4'

_cell_length_a                   6.9846(6)
_cell_length_b                   6.9846(6)
_cell_length_c                   6.9846(6)
_cell_angle_alpha                90
_cell_angle_beta                 90
_cell_angle_gamma                90
_cell_volume                     340.74(9)
_cell_formula_units_Z            4
_cell_measurement_reflns_used    232
_cell_measurement_temperature    293
_cell_measurement_theta_max      20.1900
_cell_measurement_theta_min      4.1140
_shelx_estimated_absorpt_T_max   0.942
_shelx_estimated_absorpt_T_min   0.942
_exptl_absorpt_coefficient_mu    20.253
_exptl_absorpt_correction_T_max  1.00000
_exptl_absorpt_correction_T_min  0.51562
_exptl_absorpt_correction_type   multi-scan
_exptl_absorpt_process_details   
;
CrysAlisPro 1.171.41.120a (Rigaku Oxford Diffraction, 2021)
Empirical absorption correction using spherical harmonics,
implemented in SCALE3 ABSPACK scaling algorithm.
;
_exptl_absorpt_special_details   ?
_exptl_crystal_colour            black
_exptl_crystal_colour_primary    black
_exptl_crystal_density_diffrn    13.373
_exptl_crystal_density_meas      ?
_exptl_crystal_density_method    ?
_exptl_crystal_description       irregular
_exptl_crystal_F_000             1128
_exptl_crystal_preparation       'High-pressure high-temperature synthesis'
_exptl_crystal_recrystallization_method ?
_exptl_crystal_size_max          0.003
_exptl_crystal_size_mid          0.003
_exptl_crystal_size_min          0.003
_exptl_transmission_factor_max   ?
_exptl_transmission_factor_min   ?
_diffrn_reflns_av_R_equivalents  0.0370
_diffrn_reflns_av_unetI/netI     0.0342
_diffrn_reflns_Laue_measured_fraction_full 0.939
_diffrn_reflns_Laue_measured_fraction_max 0.788
_diffrn_reflns_limit_h_max       9
_diffrn_reflns_limit_h_min       -9
_diffrn_reflns_limit_k_max       9
_diffrn_reflns_limit_k_min       -8
_diffrn_reflns_limit_l_max       9
_diffrn_reflns_limit_l_min       -10
_diffrn_reflns_number            418
_diffrn_reflns_point_group_measured_fraction_full 0.962
_diffrn_reflns_point_group_measured_fraction_max 0.732
_diffrn_reflns_theta_full        14.241
_diffrn_reflns_theta_max         21.067
_diffrn_reflns_theta_min         4.123
_diffrn_ambient_temperature      293
_diffrn_detector                 'Hybrid Pixel Array Detector'
_diffrn_detector_area_resol_mean 13.3333
_diffrn_measured_fraction_theta_full 0.939
_diffrn_measured_fraction_theta_max 0.788
_diffrn_measurement_details      
;
List of Runs (angles in degrees, time in seconds):

  # Type    Start    End  Width  t~exp~   \w     \q     \k     \f   Frames
#--------------------------------------------------------------------------
  1  \w    -36.00  36.00   0.50    0.40    --    0.00   0.00   0.00  144
;
_diffrn_measurement_device       'abstract diffractometer'
_diffrn_measurement_device_type  
'esperanto-CrysAlisPro-abstract goniometer imported esperanto images'
_diffrn_measurement_method       '\w scans'
_diffrn_orient_matrix_type       
'CrysAlisPro convention (1999,Acta A55,543-557)'
_diffrn_orient_matrix_UB_11      -0.0315060000
_diffrn_orient_matrix_UB_12      0.0435657000
_diffrn_orient_matrix_UB_13      -0.0237069000
_diffrn_orient_matrix_UB_21      -0.0493659000
_diffrn_orient_matrix_UB_22      -0.0282780000
_diffrn_orient_matrix_UB_23      0.0143822000
_diffrn_orient_matrix_UB_31      -0.0008079000
_diffrn_orient_matrix_UB_32      0.0278432000
_diffrn_orient_matrix_UB_33      0.0516284000
_diffrn_radiation_monochromator  synchrotron
_diffrn_radiation_probe          x-ray
_diffrn_radiation_type           synchrotron
_diffrn_radiation_wavelength     0.410
_diffrn_source                   synchrotron
_reflns_Friedel_coverage         0.577
_reflns_Friedel_fraction_full    1.000
_reflns_Friedel_fraction_max     0.652
_reflns_number_gt                111
_reflns_number_total             123
_reflns_special_details          
;
 Reflections were merged by SHELXL according to the crystal
 class for the calculation of statistics and refinement.
 
 _reflns_Friedel_fraction is defined as the number of unique
 Friedel pairs measured divided by the number that would be
 possible theoretically, ignoring centric projections and
 systematic absences.
;
_reflns_threshold_expression     'I > 2\s(I)'
_computing_cell_refinement       'CrysAlisPro 1.171.41.120a (Rigaku OD, 2021)'
_computing_data_collection       'CrysAlisPro 1.171.41.120a (Rigaku OD, 2021)'
_computing_data_reduction        'CrysAlisPro 1.171.41.120a (Rigaku OD, 2021)'
_computing_molecular_graphics    'Olex2 1.5 (Dolomanov et al., 2009)'
_computing_publication_material  'Olex2 1.5 (Dolomanov et al., 2009)'
_computing_structure_refinement  'SHELXL 2014/7 (Sheldrick, 2015)'
_computing_structure_solution    'SHELXT 2014/5 (Sheldrick, 2014)'
_refine_diff_density_max         2.011
_refine_diff_density_min         -1.948
_refine_diff_density_rms         0.501
_refine_ls_abs_structure_details 
;
 Flack x determined using 40 quotients [(I+)-(I-)]/[(I+)+(I-)]
 (Parsons, Flack and Wagner, Acta Cryst. B69 (2013) 249-259).
;
_refine_ls_abs_structure_Flack   2.1(10)
_refine_ls_extinction_coef       .
_refine_ls_extinction_method     none
_refine_ls_goodness_of_fit_ref   1.122
_refine_ls_hydrogen_treatment    undef
_refine_ls_matrix_type           full
_refine_ls_number_parameters     6
_refine_ls_number_reflns         123
_refine_ls_number_restraints     0
_refine_ls_R_factor_all          0.0362
_refine_ls_R_factor_gt           0.0317
_refine_ls_restrained_S_all      1.122
_refine_ls_shift/su_max          0.000
_refine_ls_shift/su_mean         0.000
_refine_ls_structure_factor_coef Fsqd
_refine_ls_weighting_details     
'w=1/[\s^2^(Fo^2^)+(0.0431P)^2^+21.9805P] where P=(Fo^2^+2Fc^2^)/3'
_refine_ls_weighting_scheme      calc
_refine_ls_wR_factor_gt          0.0790
_refine_ls_wR_factor_ref         0.0812
_refine_special_details          ?
_olex2_refinement_description    
;
;
_atom_sites_solution_hydrogens   .
_atom_sites_solution_primary     dual
_atom_sites_solution_secondary   ?
loop_
_atom_site_label
_atom_site_type_symbol
_atom_site_fract_x
_atom_site_fract_y
_atom_site_fract_z
_atom_site_U_iso_or_equiv
_atom_site_adp_type
_atom_site_occupancy
_atom_site_site_symmetry_order
_atom_site_calc_flag
_atom_site_refinement_flags_posn
_atom_site_refinement_flags_adp
_atom_site_refinement_flags_occupancy
_atom_site_disorder_assembly
_atom_site_disorder_group
Dy1 Dy 0.06648(10) 0.43352(10) 0.56648(10) 0.0129(4) Uani 1 3 d S T P . .
C1 C 0.0000 0.2500 0.8750 0.018(6) Uani 1 4 d S T P . .

loop_
_atom_site_aniso_label
_atom_site_aniso_U_11
_atom_site_aniso_U_22
_atom_site_aniso_U_33
_atom_site_aniso_U_23
_atom_site_aniso_U_13
_atom_site_aniso_U_12
Dy1 0.0129(4) 0.0129(4) 0.0129(4) 0.0002(3) -0.0002(3) 0.0002(3)
C1 0.022(12) 0.022(12) 0.010(16) 0.000 0.000 0.000

_geom_special_details            
;
 All esds (except the esd in the dihedral angle between two l.s. planes)
 are estimated using the full covariance matrix.  The cell esds are taken
 into account individually in the estimation of esds in distances, angles
 and torsion angles; correlations between esds in cell parameters are only
 used when they are defined by crystal symmetry.  An approximate (isotropic)
 treatment of cell esds is used for estimating esds involving l.s. planes.
;
loop_
_geom_bond_atom_site_label_1
_geom_bond_atom_site_label_2
_geom_bond_distance
_geom_bond_site_symmetry_2
_geom_bond_publ_flag
Dy1 Dy1 2.7267(8) 26_454 ?
Dy1 Dy1 2.7267(8) 27_545 ?
Dy1 Dy1 3.0244(3) 14_554 ?
Dy1 Dy1 3.0244(3) 38_544 ?
Dy1 Dy1 3.2972(8) 40_445 ?
Dy1 Dy1 2.7267(8) 28_456 ?
Dy1 C1 2.2954(7) 33_445 ?
Dy1 C1 2.5500(8) 35_455 ?
Dy1 C1 2.2954(7) 31_554 ?
Dy1 C1 2.2954(7) 3_556 ?
Dy1 C1 2.5500(8) . ?
Dy1 C1 2.5500(8) 29_455 ?
C1 Dy1 2.5500(8) 26_454 ?
C1 Dy1 2.2954(7) 38_544 ?
C1 Dy1 2.2954(7) 13_455 ?
C1 Dy1 2.2954(7) 28_456 ?
C1 Dy1 2.2954(7) 3_546 ?
C1 Dy1 2.5500(8) 40_446 ?
C1 Dy1 2.5500(8) 15_456 ?

loop_
_geom_angle_atom_site_label_1
_geom_angle_atom_site_label_2
_geom_angle_atom_site_label_3
_geom_angle
_geom_angle_site_symmetry_1
_geom_angle_site_symmetry_3
_geom_angle_publ_flag
Dy1 Dy1 Dy1 108.68(3) 26_454 28_456 ?
Dy1 Dy1 Dy1 180.00(2) 14_554 38_544 ?
Dy1 Dy1 Dy1 69.74(3) 26_454 38_544 ?
Dy1 Dy1 Dy1 110.26(3) 26_454 14_554 ?
Dy1 Dy1 Dy1 108.68(3) 28_456 27_545 ?
Dy1 Dy1 Dy1 110.26(3) 27_545 14_554 ?
Dy1 Dy1 Dy1 69.74(3) 28_456 38_544 ?
Dy1 Dy1 Dy1 69.74(3) 27_545 38_544 ?
Dy1 Dy1 Dy1 65.577(14) 26_454 40_445 ?
Dy1 Dy1 Dy1 110.26(3) 28_456 14_554 ?
Dy1 Dy1 Dy1 147.905(2) 28_456 40_445 ?
Dy1 Dy1 Dy1 102.81(5) 27_545 40_445 ?
Dy1 Dy1 Dy1 50.88(2) 14_554 40_445 ?
Dy1 Dy1 Dy1 108.68(3) 26_454 27_545 ?
Dy1 Dy1 Dy1 129.12(2) 38_544 40_445 ?
C1 Dy1 Dy1 60.303(14) 31_554 27_545 ?
C1 Dy1 Dy1 132.299(19) 29_455 14_554 ?
C1 Dy1 Dy1 57.680(1) . 26_454 ?
C1 Dy1 Dy1 146.78(4) 33_445 27_545 ?
C1 Dy1 Dy1 51.44(3) 35_455 26_454 ?
C1 Dy1 Dy1 44.092(4) 33_445 40_445 ?
C1 Dy1 Dy1 60.303(14) 33_445 26_454 ?
C1 Dy1 Dy1 51.44(3) 29_455 27_545 ?
C1 Dy1 Dy1 132.299(19) . 14_554 ?
C1 Dy1 Dy1 60.303(14) 3_556 28_456 ?
C1 Dy1 Dy1 154.219(12) 29_455 40_445 ?
C1 Dy1 Dy1 57.7 35_455 27_545 ?
C1 Dy1 Dy1 117.68(2) . 40_445 ?
C1 Dy1 Dy1 84.777(1) 35_455 40_445 ?
C1 Dy1 Dy1 117.32(5) . 27_545 ?
C1 Dy1 Dy1 55.25(2) 3_556 14_554 ?
C1 Dy1 Dy1 47.701(19) 29_455 38_544 ?
C1 Dy1 Dy1 104.527(10) 3_556 27_545 ?
C1 Dy1 Dy1 47.701(19) 35_455 38_544 ?
C1 Dy1 Dy1 50.45(3) 31_554 40_445 ?
C1 Dy1 Dy1 55.25(2) 33_445 14_554 ?
C1 Dy1 Dy1 55.25(2) 31_554 14_554 ?
C1 Dy1 Dy1 47.701(19) . 38_544 ?
C1 Dy1 Dy1 57.7 29_455 28_456 ?
C1 Dy1 Dy1 104.527(10) 31_554 26_454 ?
C1 Dy1 Dy1 117.32(5) 29_455 26_454 ?
C1 Dy1 Dy1 146.78(4) 31_554 28_456 ?
C1 Dy1 Dy1 51.44(3) . 28_456 ?
C1 Dy1 Dy1 104.527(10) 33_445 28_456 ?
C1 Dy1 Dy1 132.299(19) 35_455 14_554 ?
C1 Dy1 Dy1 117.32(5) 35_455 28_456 ?
C1 Dy1 Dy1 124.75(2) 33_445 38_544 ?
C1 Dy1 Dy1 146.78(4) 3_556 26_454 ?
C1 Dy1 Dy1 124.75(2) 31_554 38_544 ?
C1 Dy1 Dy1 106.03(5) 3_556 40_445 ?
C1 Dy1 Dy1 124.75(2) 3_556 38_544 ?
C1 Dy1 C1 107.263(5) 31_554 29_455 ?
C1 Dy1 C1 90.73(3) 33_445 3_556 ?
C1 Dy1 C1 161.426(18) 31_554 . ?
C1 Dy1 C1 79.66(3) 29_455 35_455 ?
C1 Dy1 C1 161.426(18) 3_556 35_455 ?
C1 Dy1 C1 107.263(5) 3_556 . ?
C1 Dy1 C1 79.66(3) 29_455 . ?
C1 Dy1 C1 79.66(3) 35_455 . ?
C1 Dy1 C1 90.73(3) 33_445 31_554 ?
C1 Dy1 C1 84.611(5) 33_445 . ?
C1 Dy1 C1 90.73(3) 3_556 31_554 ?
C1 Dy1 C1 84.610(5) 3_556 29_455 ?
C1 Dy1 C1 84.610(5) 31_554 35_455 ?
C1 Dy1 C1 107.263(5) 33_445 35_455 ?
C1 Dy1 C1 161.426(18) 33_445 29_455 ?
Dy1 C1 Dy1 77.047(5) 28_456 40_446 ?
Dy1 C1 Dy1 77.047(4) 38_544 . ?
Dy1 C1 Dy1 132.18(2) 28_456 26_454 ?
Dy1 C1 Dy1 77.047(4) 13_455 26_454 ?
Dy1 C1 Dy1 135.574(1) 15_456 . ?
Dy1 C1 Dy1 132.18(2) 13_455 15_456 ?
Dy1 C1 Dy1 132.18(2) 3_546 . ?
Dy1 C1 Dy1 68.258(19) 13_455 40_446 ?
Dy1 C1 Dy1 91.817(7) 3_546 38_544 ?
Dy1 C1 Dy1 85.59(3) 28_456 15_456 ?
Dy1 C1 Dy1 159.48(4) 13_455 38_544 ?
Dy1 C1 Dy1 135.6 26_454 40_446 ?
Dy1 C1 Dy1 135.574(1) 26_454 15_456 ?
Dy1 C1 Dy1 68.258(19) 3_546 26_454 ?
Dy1 C1 Dy1 91.817(7) 28_456 38_544 ?
Dy1 C1 Dy1 85.59(3) 3_546 40_446 ?
Dy1 C1 Dy1 159.48(4) 28_456 3_546 ?
Dy1 C1 Dy1 85.59(3) 38_544 26_454 ?
Dy1 C1 Dy1 85.59(3) 13_455 . ?
Dy1 C1 Dy1 68.258(19) 38_544 15_456 ?
Dy1 C1 Dy1 135.573(1) 40_446 . ?
Dy1 C1 Dy1 132.18(2) 38_544 40_446 ?
Dy1 C1 Dy1 91.817(7) 28_456 13_455 ?
Dy1 C1 Dy1 77.047(5) 3_546 15_456 ?
Dy1 C1 Dy1 64.640(1) 26_454 . ?
Dy1 C1 Dy1 64.640(1) 15_456 40_446 ?
Dy1 C1 Dy1 91.817(7) 3_546 13_455 ?
Dy1 C1 Dy1 68.258(19) 28_456 . ?

_shelx_res_file                  
;
    dom1.res created by SHELXL-2014/7

TITL dom1_a.res in I-43d
REM Old TITL dom1 in I-43d
REM SHELXT solution in I-43d
REM R1 0.033, Rweak 0.001, Alpha 0.000, Orientation as input
REM Flack x = -9.990 ( 9.990 ) from Parsons' quotients
REM Formula found by SHELXT: Dy
CELL 0.41 6.9846 6.9846 6.9846 90 90 90
ZERR 4 0.0006 0.0006 0.0006 0 0 0
LATT -2
SYMM 0.5-X,-Y,0.5+Z
SYMM -X,0.5+Y,0.5-Z
SYMM 0.5+X,0.5-Y,-Z
SYMM +Z,+X,+Y
SYMM 0.5+Z,0.5-X,-Y
SYMM 0.5-Z,-X,0.5+Y
SYMM -Z,0.5+X,0.5-Y
SYMM +Y,+Z,+X
SYMM -Y,0.5+Z,0.5-X
SYMM 0.5+Y,0.5-Z,-X
SYMM 0.5-Y,-Z,0.5+X
SYMM 0.25+Y,0.25+X,0.25+Z
SYMM 0.25-Y,0.75-X,0.75+Z
SYMM 0.75+Y,0.25-X,0.75-Z
SYMM 0.75-Y,0.75+X,0.25-Z
SYMM 0.25+X,0.25+Z,0.25+Y
SYMM 0.75-X,0.75+Z,0.25-Y
SYMM 0.25-X,0.75-Z,0.75+Y
SYMM 0.75+X,0.25-Z,0.75-Y
SYMM 0.25+Z,0.25+Y,0.25+X
SYMM 0.75+Z,0.25-Y,0.75-X
SYMM 0.75-Z,0.75+Y,0.25-X
SYMM 0.25-Z,0.75-Y,0.75+X
SFAC C Dy
DISP C -0.0011 0.0005 5.0796
DISP Dy -1.1887 1.7103 4309.3396
UNIT 12 16

L.S. 14
PLAN  5
SIZE 0.003 0.003 0.003
CONF
list 4
MORE -1
fmap 2 53
acta
OMIT 1 1 10
OMIT 5 6 7
REM <olex2.extras>
REM <HklSrc "%.\\dom1.hkl">
REM </olex2.extras>

WGHT    0.043100   21.980499
FVAR       0.21546
DY1   2    0.066476    0.433524    0.566476    10.33333    0.01292    0.01292 =
         0.01292    0.00019   -0.00019    0.00019
C1    1    0.000000    0.250000    0.875000    10.25000    0.02160    0.02160 =
         0.00988    0.00000    0.00000    0.00000
HKLF 4

REM  dom1_a.res in I-43d
REM R1 =  0.0317 for     111 Fo > 4sig(Fo)  and  0.0362 for all     123 data
REM      6 parameters refined using      0 restraints

END

WGHT      0.0431     21.9814

REM Highest difference peak  2.011,  deepest hole -1.948,  1-sigma level  0.501
Q1    1   0.0591  0.5053  0.5053  11.00000  0.05    2.01
Q2    1   0.0051  0.4597  0.6301  11.00000  0.05    1.89
Q3    1   0.1234  0.4364  0.5063  11.00000  0.05    1.88
Q4    1   0.1370  0.4464  0.6264  11.00000  0.05    1.75
Q5    1   0.0863  0.5646  0.6957  11.00000  0.05    1.56
;
_shelx_res_checksum              20726
_shelx_hkl_file                  
;
  -1   0   1   -0.39    1.50
   1   0  -1    0.26    1.44
   1   1   0    1.13    2.01
  -2   0   0    0.58    2.78
  -1  -1  -2 4027.41  156.28
   1   1  -2 3799.86  158.03
  -2  -1  -1 4023.17  156.71
  -1   1   2 4009.56  156.29
  -1  -2  -1 4017.49  157.52
   2   1   1 4119.15  162.45
  -1  -1   2 4300.02  163.00
   1   2   1 4133.14  162.81
  -2  -1   1 4135.71  162.78
  -2  -2  -2    2.17    4.13
   2   2  -2   -2.27   10.35
   2   2   0 6116.64  242.50
  -2   0   2 6221.91  242.02
  -2  -2   0 6034.46  242.83
   2   0  -2 6305.13  242.00
  -2  -2   2    4.69   13.96
   2   2   2    6.83    4.97
   1   0  -3 8277.21  317.05
  -3   0   1 7986.14  317.15
   3   1   0 8065.87  317.14
  -1   0   3 8380.16  317.12
   3   0  -1 7918.76  317.06
  -2   1   3 3760.57  143.40
  -2  -3  -1 3569.04  145.26
   3   2  -1 3827.56  144.19
  -3   1   2 3555.48  143.85
   2   3  -1 3494.93  145.27
   2   1  -3 3701.50  143.87
  -1  -2  -3 3632.91  143.15
  -3  -2  -1 3686.72  143.97
   3   2   1 3839.17  153.18
   2   3   1 3820.85  153.10
  -2  -1   3 3885.80  155.68
  -2  -3   1 4147.81  154.91
   1   3   2 3927.08  153.15
   2  -1  -3 4035.55  152.66
  -3  -1   2 3674.86  153.43
  -3  -3  -2 1548.22   62.55
  -3  -2  -3 1483.84   62.34
   3   3   0    3.41    8.10
   0   3   3    1.43    5.72
  -3  -3   0    4.99   11.06
   3   0  -3   -0.75    6.52
  -3   0   3   -2.64    7.19
   2   3   3 1846.39   72.32
  -3  -2   3 1727.27   76.18
  -3  -3   2 1877.46   78.34
  -4  -1  -1    2.26    7.13
   4   1   1   -4.31    6.66
  -4  -1   1    3.72    7.02
  -4  -2  -2 5553.88  212.55
   2   2  -4 5646.04  213.75
   4   2  -2 5779.48  212.96
  -2  -2  -4 5210.51  211.81
  -2   2   4 5399.60  211.73
  -2  -4  -2 5395.93  213.22
   4   0  -2   10.15    6.97
   2   4   0   11.28   12.42
  -4   0   2   16.46    7.07
   2   0  -4   15.91    5.74
   4   2   0   10.26    8.36
  -4  -2   0   19.66    7.37
   2   4   2 5832.13  225.18
   4   2   2 5756.33  225.40
  -4  -2   2 5625.60  225.97
   3   3  -4    0.85   16.84
   4   3  -3   -7.92   12.93
  -3  -3  -4   -3.14    6.51
  -3  -4  -1 4246.47  161.54
   4   1  -3 3873.09  159.06
   4   3  -1 4138.32  159.26
  -4   1   3 4112.87  158.94
   3   1  -4 3992.69  158.97
  -3   1   4 4034.16  158.65
   3   4  -1 4041.99  160.25
  -4  -3  -1 4083.03  159.37
  -3  -4   1 4300.83  163.53
   3   4   1 4022.14  161.61
   1   4   3 4189.08  160.98
  -4  -3   1 4344.70  162.91
  -4  -1   3 4230.45  161.50
  -3  -1   4 4221.00  162.85
   1   3   4 4085.49  160.06
   4   3   1 3795.48  161.34
  -4  -3   3    0.25   25.19
   4   3   3  -10.51    8.71
   3   4   3   -3.92    7.66
  -3  -3   4   11.52   17.01
  -4  -4  -4 9764.18  381.35
  -4  -4  -2   -5.10   12.90
  -2  -4  -4  -35.29   11.43
   4   2  -4    5.52   10.03
   4   4  -2   -6.92   13.62
  -4   2   4   -3.07    8.92
  -4  -2  -4   -1.26    8.05
  -4   0   4    2.27   10.03
   4   0  -4   -1.21    9.20
   4   4   0    0.10   10.53
   0   4   4    6.05    7.63
  -4  -4   0    0.51   15.50
   4   4   2   -8.77    9.69
   2   4   4   -7.39    6.53
  -4  -2   4   -7.74   18.37
   4   4   4 9999.00  385.48
  -4  -4   4 9457.48  388.27
  -5   0   1 3731.89  150.98
   5   1   0 3758.49  150.97
   1   0  -5 3978.27  150.65
   5   2  -1 1093.10   51.89
  -5  -2  -1 1271.36   51.67
   5   1  -2 1184.90   51.76
  -5  -1   2 1325.39   51.18
  -5  -2   1 1158.48   51.05
   5   2   1 1175.59   50.66
   2  -1  -5 1274.89   49.44
  -2  -3  -5 1522.12   61.98
   5   2  -3 1749.27   64.23
   3   2  -5 1739.50   63.85
  -2   3   5 1492.14   61.95
  -5  -3  -2 1595.31   63.68
  -3   2   5 1612.15   62.63
  -5  -2  -3 1702.32   64.03
  -5   0   3  132.52   10.26
  -3  -5   0  128.36   19.10
   5   0  -3  110.87   10.88
   3   5   0  121.50   16.28
  -5  -3   0  107.41   12.87
   3   0  -5  119.61    9.49
   5   3   0  158.14   12.64
   3   5   2 1743.25   67.04
  -5  -2   3 1732.75   68.45
   2   5   3 1633.51   66.27
   5   3   2 1499.23   66.45
  -3  -2   5 1797.38   69.13
  -5  -3   2 1675.28   70.09
  -3  -4  -5   73.65   11.21
  -4   3   5   65.22    8.96
  -5  -4  -3   59.80   12.51
   4   3  -5   88.20   14.58
  -3  -5  -4  110.11   16.06
   5   4  -3   72.14   15.07
  -4  -3  -5  106.18    9.41
  -4  -5  -3  112.84   17.02
  -5  -3  -4   89.55   10.94
  -4   1   5 2649.87  107.77
   5   1  -4 2953.71  108.71
   5   4  -1 2552.67  108.53
  -5   1   4 2920.21  108.52
  -5  -1   4 2887.72  108.21
   1   5   4 2791.59  106.81
  -5  -4   1 2943.80  111.23
  -4  -1   5 2914.21  110.03
   4   5   3   99.43   11.64
   5   4   3   97.71   11.62
   3   5   4  120.90    9.73
  -4  -3   5   95.63   21.65
  -5  -3   4   89.64   27.03
   5   5  -4    3.44   17.74
   5   4  -5    9.20   17.07
  -5  -4  -5   -3.89   10.96
  -5  -5  -4  -21.34   15.82
  -4  -5  -5   -9.03   14.22
  -5   2   5 1444.81   61.28
   5   2  -5 1630.12   62.24
  -5  -5  -2 1472.68   64.22
  -5   0   5   -5.55   11.41
  -5  -5   0    0.46   21.38
   5   0  -5   -7.99   10.33
  -5  -2   5 1423.11   74.45
   5   5   2 1880.81   71.25
  -5  -5   4  -20.76   26.47
  -5  -4   5    3.19   25.09
   5   5   4   -4.77   10.53
   6   1  -1 1749.30   70.99
   1  -1  -6 1629.12   64.01
  -6  -1   1 1603.93   66.09
   6   2  -2   -3.77   12.38
  -6  -2  -2    0.24   10.60
  -2   2   6   -0.25    9.88
   6   2   0 3472.63  132.19
   6   0  -2 3447.41  132.06
  -6   0   2 3063.89  132.24
  -6  -2   2   -4.40   15.22
  -3  -3  -6  638.88   27.11
   6   3  -3  753.58   30.85
  -3   1   6 1222.86   54.11
   6   1  -3 1185.72   51.72
   3   1  -6 1305.50   51.26
   3   6   1 1182.79   54.70
  -6  -1   3 1171.99   53.88
  -6  -3   3  744.05   40.14
   3   6   3  836.09   35.21
  -4  -6  -4  -25.35   17.61
  -6  -4  -4    2.94   11.71
   6   4  -4  -14.74   14.54
  -6  -4  -2 1435.12   52.75
  -4  -6  -2 1649.91   55.11
  -4   2   6 1493.23   50.85
   4   2  -6 1524.94   52.23
   6   2  -4 1557.64   52.55
  -6  -4   0   -0.92   13.95
   6   4   0    1.36   13.25
   4   0  -6   -7.14   10.79
  -4  -6   0    1.65   20.21
   6   0  -4   -5.42   10.37
  -6   0   4    2.94   12.05
  -4   0   6    4.87   18.97
  -4  -2   6 1524.18   68.60
   2   6   4 1503.17   63.66
   4   6   2 1602.35   64.73
   4   6   4   -1.86   10.76
  -6  -4   4   42.19   40.57
  -5  -6  -5  875.19   42.81
  -6  -5  -5  824.08   35.68
  -5  -5  -6  852.23   37.50
   6   5  -5  779.27   38.96
  -3  -5  -6  841.19   30.97
  -5  -6  -3  738.14   40.41
  -6  -5  -3  773.22   33.99
   5   6  -3  792.47   34.16
   5   3  -6  660.74   32.65
   6   3  -5  750.82   34.03
  -5  -3  -6  717.57   29.76
  -5   1   6  656.54   28.76
  -6   1   5  606.09   29.19
   6   5  -1  653.56   31.22
   6   1  -5  599.31   29.87
   5   1  -6  634.61   29.50
  -5  -1   6  601.71   35.36
  -6  -1   5  577.24   31.38
   5  -1  -6  593.72   27.20
   1   6   5  586.12   25.65
  -5  -3   6  840.82   46.32
   6   5   3  926.52   40.03
   3   6   5  939.60   37.70
  -6  -5   3  885.53   55.55
   5   6   3  860.38   39.15
  -5  -6   3  823.87   45.57
  -6  -5   5  627.42   47.60
   5   6   5  890.92   36.67
  -6  -6  -6   12.95   18.06
  -6  -6  -4  535.50   30.28
  -6  -4  -6  508.95   23.77
  -4  -6  -6  544.13   26.60
   6   2  -6   11.79   12.90
  -6   2   6   24.41   11.94
   6   6  -2    4.06   17.07
  -6  -6  -2   -1.52   22.43
  -6  -6   0 2368.73  102.20
   6   0  -6 2143.81   90.03
  -6   0   6 2225.72   91.87
   6   6   0 2427.16   91.72
   6   6   2    4.37   14.81
  -6  -6   2    0.95   27.89
   2   6   6    1.39    6.19
  -6  -2   6   15.76   28.76
  -6  -4   6  499.04   38.61
  -6  -6   4  471.59   39.29
   4   6   6  527.97   23.29
   1   0  -7   91.46   12.35
   2   1  -7  691.76   34.05
   7   1  -2  861.00   35.10
  -7  -1   2  703.75   32.42
   2  -1  -7  732.84   29.73
  -3   2   7 1246.53   50.25
   3   2  -7 1243.55   48.93
   7   2  -3 1119.59   50.72
  -7  -3  -2 1088.03   49.39
   7   0  -3 1673.46   69.81
   3   0  -7 1747.97   68.56
  -7   0   3 1692.42   70.43
   3   7   2 1196.21   50.29
  -7  -3   2 1219.08   51.63
  -7  -2   3 1189.21   52.16
  -3  -4  -7 1156.62   47.33
  -3   4   7 1107.02   47.02
   4   3  -7 1269.66   49.79
  -7  -4  -3 1185.23   49.60
  -4  -3  -7 1126.86   46.87
   7   4  -3 1181.72   51.00
  -7   1   4   34.87   13.94
  -7  -4  -1   15.94   15.84
   7   4  -1   53.14   15.71
   7   1  -4   42.17   13.75
   4   1  -7   51.83    9.84
  -7  -4   1   67.71   19.22
   4   7   1   68.33   13.88
  -4  -1   7   70.53   19.99
   4  -1  -7   55.02    9.34
  -7  -4   3 1347.81   64.57
  -7  -3   4 1335.08   64.73
   7   4   3 1536.87   60.29
   3   7   4 1393.86   58.67
   4   7   3 1467.02   58.97
  -4  -5  -7  899.01   35.28
  -7  -5  -4  858.66   35.00
   5   4  -7  860.77   39.38
  -5  -4  -7  791.20   33.06
  -7  -4  -5  825.47   34.54
  -5   4   7  729.96   33.24
  -4   5   7  644.29   32.44
   7   5  -4  934.99   38.95
   7   4  -5  854.77   37.42
  -5   2   7  690.70   31.96
  -7  -5  -2  736.16   33.71
   5   2  -7  625.32   30.40
   7   5  -2  692.42   33.16
  -5  -7  -2  773.61   37.67
   7   5   0 1519.89   60.61
   5   0  -7 1365.37   57.68
  -5   0   7 1462.20   64.30
  -7  -5   0 1383.77   62.56
   7   0  -5 1413.54   58.73
  -7   0   5 1361.38   59.80
  -5  -7   0 1421.30   62.61
  -5  -2   7  638.74   41.79
  -7  -5   2  611.02   42.07
   7   5   2  770.53   36.37
  -7  -2   5  729.14   40.81
   2   7   5  794.58   32.53
   5   7   2  815.57   35.11
  -7  -4   5  875.74   67.63
   7   5   4 1101.49   47.74
   4   7   5 1024.91   46.27
  -7  -5   4  958.66   64.23
  -5  -6  -7  359.76   30.46
  -7  -6  -5  338.22   25.05
  -6  -5  -7  360.33   18.14
  -7  -5  -6  295.56   19.43
  -5  -7  -6  363.97   23.67
  -7  -6  -3  691.52   35.84
   6   3  -7  724.79   32.23
   7   3  -6  702.97   33.91
  -6  -7  -1  332.94   31.67
   6   1  -7  330.12   20.54
   7   1  -6  344.31   20.95
  -6   1   7  292.91   25.70
  -7   1   6  288.08   22.85
   6   7  -1  343.01   22.97
   7   6  -1  349.10   23.95
   7   6   1  392.93   25.07
  -6  -1   7  335.80   35.43
  -7  -1   6  308.06   27.19
   6  -1  -7  266.69   17.50
  -6  -7   1  299.02   32.42
   1   7   6  276.31   14.46
   6   7   1  377.25   22.74
  -7  -6   1  332.21   38.43
   6   7   3  935.65   39.68
  -6  -3   7  756.25   47.15
  -7  -6   3  743.87   52.00
  -7  -3   6  620.24   51.55
   3   7   6  830.81   35.24
   7   6   3  895.04   39.32
   6   7   5  466.13   24.16
   5   7   6  455.01   23.58
   7   6   5  494.37   24.84
  -7  -6  -7   92.74   18.45
  -7  -7  -6  101.70   26.41
  -7  -7  -4    9.33   27.67
  -7   2   7  104.55   17.22
   7   2  -7  120.98   18.11
  -7  -7  -2  128.95   39.60
   7   7   0  -12.78   18.46
   7   0  -7  -16.67   12.93
  -7  -7   0  -15.48   38.67
   7   7   2  128.58   21.05
  -7  -2   7   97.35   46.11
   7   7   4   29.74   14.93
   1  -1  -8    4.66    6.39
   8   2  -2 1084.01   47.35
  -8  -2   0   -1.24   11.71
   8   2   0   -1.31   13.44
  -8  -2   2 1022.95   45.50
   8   3  -3   -6.13   16.76
  -3  -3  -8  -16.63    5.59
   8   3  -1 1153.65   49.34
   8   1  -3 1103.82   49.43
   3   1  -8 1100.26   47.18
  -8  -3  -1 1182.66   48.97
   3  -1  -8 1182.87   48.04
   8   3   1 1259.30   51.95
  -8  -1   3 1146.60   51.53
  -8  -3   3  -18.35   18.32
  -4  -4  -8  109.33    8.64
  -8  -4  -4  120.74   14.26
  -4   4   8   97.10   14.70
   8   2  -4   -4.96   15.69
   4   2  -8    3.70   13.15
  -4   2   8    3.75   18.62
   8   4  -2    3.10   17.85
  -8  -4   0   82.48   15.73
   8   4   0   67.34   17.36
  -8   0   4   61.17   14.76
  -8  -4   2  -21.87   21.95
  -8  -2   4   15.75   16.03
   8   4   2   -7.08   16.08
   4   8   2   -8.65   17.93
  -8  -4   4  159.34   32.09
  -5  -5  -8    4.72   12.95
  -8  -5  -5   18.98   14.87
  -5   3   8   24.03   16.50
  -8  -5  -3   45.70   12.95
   5   3  -8   51.72   15.71
  -5   1   8 1241.93   53.39
   8   5  -1 1158.30   46.55
  -8  -5  -1 1000.78   45.26
   8   1  -5  976.97   43.99
  -8   1   5  920.84   43.72
   5   1  -8  926.68   42.20
  -8  -5   1  988.02   51.50
  -8  -1   5  998.05   46.04
   5  -1  -8  997.03   43.57
   5   8   1 1082.76   46.91
   3   8   5   45.86   11.94
   5   8   3   37.27   16.33
   8   5   3   29.97   17.11
   5   8   5   -8.71   14.00
  -8  -6  -6  705.04   37.12
  -6  -8  -6  840.41   37.43
  -8  -6  -4    9.56   22.04
  -6  -8  -4   25.96   21.76
   8   2  -6  796.58   39.40
  -6   2   8  742.48   39.69
  -8  -6  -2  840.81   42.10
   6   2  -8  801.66   37.02
  -8  -6   0   43.91   30.67
  -8   0   6    6.75   14.72
  -6  -8   0    7.07   24.24
   6   0  -8    3.30   11.85
  -6   0   8   -4.36   39.23
   8   0  -6   -3.40   15.41
   6   8   0   29.65   17.09
   8   6   2 1002.49   42.22
   6   8   2  996.48   41.27
   8   6   4   17.55   17.71
   6   8   4   10.77   17.07
  -7  -8  -5  385.58   29.41
  -8  -7  -5  443.33   29.97
  -8  -7  -3  624.70   36.98
  -7   1   8   37.17   23.01
   8   1  -7   16.03   13.30
   7   1  -8   28.20   15.79
  -8   1   7   39.63   16.65
  -7  -1   8   25.30   40.18
  -8  -1   7   50.18   27.53
  -7  -3   8  527.31   46.87
   7   8   3  901.84   39.48
   7   8   5  457.36   24.72
   8   7   5  419.10   25.14
  -8   2   8   -6.92   17.20
  -8   0   8 2137.75   85.25
   8   0  -8 1872.34   79.95
   9   2  -1  778.56   37.12
  -9  -2   1  876.23   40.77
   9   3   0  830.55   38.48
  -9  -3   0  722.21   37.52
   3   0  -9  788.79   33.35
  -9  -3   2  291.21   24.15
  -9  -2   3  281.55   25.21
  -9  -4  -3  666.63   32.92
   4   1  -9   17.98   11.92
   9   1  -4   42.82   17.00
  -9  -4  -1   41.66   20.56
  -9  -1   4   27.81   18.58
   4  -1  -9   16.36    8.86
  -9  -5  -4  463.41   26.44
   5   2  -9  124.96   15.99
  -5   2   9  115.97   20.37
   5   0  -9  738.62   32.00
  -9   0   5  645.64   34.95
   5   9   4  618.96   30.59
   4   9   5  609.20   29.17
   6   3  -9  173.22   19.14
  -6   1   9  417.74   34.91
   6   1  -9  367.46   22.74
   6  -1  -9  339.66   19.49
  -6  -1   9  422.52   30.53
   6   9   3  205.65   19.59
   7   0  -9   49.64   13.78
  -7   0   9  114.59   32.83
  -7  -2   9  286.11   33.16
  -9   1   8   16.63   23.20
   1  -1 -10  315.13   14.46
   2   0 -10  383.40   18.43
   3   1 -10  344.92   18.76
   3  -1 -10  269.66   14.54
   4   0 -10   -8.31   11.84
   5   1 -10  172.96   15.49
   6   2 -10  -17.90   15.62
   6   0 -10  241.91   16.55
   7   1 -10   92.90   16.75
   0   0   0    0.00    0.00


TITL dom1 in I-43d
REM I-43d (#220 in standard setting)
CELL 0.41000   6.984583   6.984583   6.984583  90.0000  90.0000  90.0000
ZERR    4.00   0.000571   0.000571   0.000571   0.0000   0.0000   0.0000
LATT -2
SYMM -x+1/2,-y, z+1/2
SYMM -x, y+1/2,-z+1/2
SYMM  x+1/2,-y+1/2,-z
SYMM  z, x, y
SYMM  z+1/2,-x+1/2,-y
SYMM -z+1/2,-x, y+1/2
SYMM -z, x+1/2,-y+1/2
SYMM  y, z, x
SYMM -y, z+1/2,-x+1/2
SYMM  y+1/2,-z+1/2,-x
SYMM -y+1/2,-z, x+1/2
SYMM  y+1/4, x+1/4, z+1/4
SYMM -y+1/4,-x+3/4, z+3/4
SYMM  y+3/4,-x+1/4,-z+3/4
SYMM -y+3/4, x+3/4,-z+1/4
SYMM  x+1/4, z+1/4, y+1/4
SYMM -x+3/4, z+3/4,-y+1/4
SYMM -x+1/4,-z+3/4, y+3/4
SYMM  x+3/4,-z+1/4,-y+3/4
SYMM  z+1/4, y+1/4, x+1/4
SYMM  z+3/4,-y+1/4,-x+3/4
SYMM -z+3/4, y+3/4,-x+1/4
SYMM -z+1/4,-y+3/4, x+3/4
SFAC C Dy
UNIT 12.00 16.00
TREF
HKLF 4
END
_computing_structure_solution     'SHELXT 2014/5 (Sheldrick, 2014)'
;
_shelx_hkl_checksum              44390
_olex2_submission_special_instructions 'No special instructions were received'
_oxdiff_exptl_absorpt_empirical_details 
;
Empirical correction (ABSPACK) includes:
- Absorption correction using spherical harmonics
- Frame scaling
- Detector area scaling
;
_oxdiff_exptl_absorpt_empirical_full_max 2.424
_oxdiff_exptl_absorpt_empirical_full_min 0.640

# start Validation Reply Form
_vrf_PLAT029_Dy4C3_58GPa         
;
PROBLEM: _diffrn_measured_fraction_theta_full value Low .      0.939 Why?  
RESPONSE: This measurement was performed at high pressure which, due to 
the high pressure apparatus, limits the theta range. Indeed, the diamond 
anvil cell metallic body typically shadows more than 60% of the reflections.
;
_vrf_PLAT924_Dy4C3_58GPa         
;
PROBLEM: The Reported and Calculated Rho(min) Differ by .       3.16 eA-3  
RESPONSE: Heavy element atoms contributed to the high residual density 
which are smaller than the 0.1*Z eA^-3 (Z = 66 for Dy). This may originate 
from the absorption correction or Fourier truncation error.
;
_vrf_PLAT974_Dy4C3_58GPa         
;
PROBLEM: Check Calcd Negative Resid. Density on       Dy1      -5.11 eA-3  
RESPONSE: Heavy element atoms contributed to the high residual density 
which are smaller than the 0.1*Z eA^-3 (Z = 66 for Dy). This may originate 
from the absorption correction or Fourier truncation error.
;
_vrf_PLAT927_Dy4C3_58GPa         
;
PROBLEM: Reported and Calculated  wR2 Differ by .........    -0.0052 Check 
RESPONSE: This difference may be due to the usage of olex2 as the refinement program.
;
_vrf_PLAT975_Dy4C3_58GPa         
;
PROBLEM: Check Calcd Resid. Dens.  0.89Ang From C1      .       1.54 eA-3  
RESPONSE: Heavy element atoms contributed to the high residual density 
which are smaller than the 0.1*Z eA^-3 (Z = 66 for Dy). This may originate 
from the absorption correction or Fourier truncation error.
;
# end Validation Reply Form
